# Supplementary material for: Atomistic, macromolecular model of the Populus secondary cell wall informed by solid-state NMR
Source: Sci Adv. 2024 Jan 3;10(1):eadi7965. doi: 10.1126/sciadv.adi7965 (PMC10776008; doi:10.1126/sciadv.adi7965)
Supplement: Supplementary file 2 — File S1 [file sciadv.adi7965_file_s1.zip]

Archive with 1 entries (1 files):
- adi7965_File_S1.pdb
