# Supplementary material for: Atomistic, macromolecular model of the Populus secondary cell wall informed by solid-state NMR
Source: Sci Adv. 2024 Jan 3;10(1):eadi7965. doi: 10.1126/sciadv.adi7965 (PMC10776008; doi:10.1126/sciadv.adi7965)
Supplement: Supplementary file 2 — File S1 [file sciadv.adi7965_file_s1.zip › adi7965_File_S1.pdb]

REMARK  CATALYTIC DOMAIN STARTS FROM 2CEL E210Q MUTANT CRYSTAL STRUCTURE              
REMARK  BINDING DOMAIN STARTS FROM 1CBH 2D-NMR AVERAGE STRUCTURE                      
REMARK  LINKER FROM TAUNA RIGNALL                                                     
REMARK   DATE:    11/10/23     11:55:19      CREATED BY USER: lbu                     
ATOM      1  C1  BGLC    1      -0.408  -1.258  99.962  1.00  0.00      CEL5
ATOM      2  H1  BGLC    1      -0.850  -0.328  99.543  1.00  0.00      CEL5
ATOM      3  O1  BGLC    1       0.186  -0.921 101.188  1.00  0.00      CEL5
ATOM      4  HO1 BGLC    1       1.011  -0.515 100.912  1.00  0.00      CEL5
ATOM      5  C5  BGLC    1      -2.104  -2.437  98.849  1.00  0.00      CEL5
ATOM      6  H5  BGLC    1      -2.395  -1.434  98.469  1.00  0.00      CEL5
ATOM      7  O5  BGLC    1      -1.428  -2.247 100.097  1.00  0.00      CEL5
ATOM      8  C2  BGLC    1       0.649  -1.799  99.007  1.00  0.00      CEL5
ATOM      9  H2  BGLC    1       1.022  -2.747  99.449  1.00  0.00      CEL5
ATOM     10  O2  BGLC    1       1.777  -0.916  98.898  1.00  0.00      CEL5
ATOM     11  HO2 BGLC    1       1.721  -0.417  98.079  1.00  0.00      CEL5
ATOM     12  C3  BGLC    1       0.030  -2.143  97.655  1.00  0.00      CEL5
ATOM     13  H3  BGLC    1      -0.330  -1.196  97.200  1.00  0.00      CEL5
ATOM     14  O3  BGLC    1       0.980  -2.710  96.758  1.00  0.00      CEL5
ATOM     15  HO3 BGLC    1       0.862  -2.323  95.887  1.00  0.00      CEL5
ATOM     16  C4  BGLC    1      -1.163  -3.061  97.832  1.00  0.00      CEL5
ATOM     17  H4  BGLC    1      -0.820  -4.052  98.198  1.00  0.00      CEL5
ATOM     18  O4  BGLC    1      -1.867  -3.199  96.596  1.00  0.00      CEL5
ATOM     19  C6  BGLC    1      -3.363  -3.224  99.131  1.00  0.00      CEL5
ATOM     20  H61 BGLC    1      -3.142  -4.312  99.179  1.00  0.00      CEL5
ATOM     21  H62 BGLC    1      -3.779  -2.922 100.115  1.00  0.00      CEL5
ATOM     22  O6  BGLC    1      -4.356  -2.978  98.135  1.00  0.00      CEL5
ATOM     23  HO6 BGLC    1      -4.423  -2.031  97.993  1.00  0.00      CEL5
ATOM     24  C1  BGLC    2      -2.119  -4.502  96.115  1.00  0.00      CEL5
ATOM     25  H1  BGLC    2      -2.567  -5.150  96.899  1.00  0.00      CEL5
ATOM     26  C5  BGLC    2      -1.176  -6.268  94.794  1.00  0.00      CEL5
ATOM     27  H5  BGLC    2      -1.762  -7.008  95.380  1.00  0.00      CEL5
ATOM     28  O5  BGLC    2      -0.934  -5.085  95.576  1.00  0.00      CEL5
ATOM     29  C2  BGLC    2      -3.091  -4.236  94.984  1.00  0.00      CEL5
ATOM     30  H2  BGLC    2      -2.647  -3.395  94.410  1.00  0.00      CEL5
ATOM     31  O2  BGLC    2      -4.365  -3.827  95.490  1.00  0.00      CEL5
ATOM     32  HO2 BGLC    2      -4.253  -3.436  96.360  1.00  0.00      CEL5
ATOM     33  C3  BGLC    2      -3.255  -5.378  94.000  1.00  0.00      CEL5
ATOM     34  H3  BGLC    2      -3.765  -6.215  94.523  1.00  0.00      CEL5
ATOM     35  O3  BGLC    2      -4.032  -4.988  92.874  1.00  0.00      CEL5
ATOM     36  HO3 BGLC    2      -3.693  -5.437  92.096  1.00  0.00      CEL5
ATOM     37  C4  BGLC    2      -1.946  -5.907  93.536  1.00  0.00      CEL5
ATOM     38  H4  BGLC    2      -1.387  -5.135  92.965  1.00  0.00      CEL5
ATOM     39  O4  BGLC    2      -2.178  -7.035  92.680  1.00  0.00      CEL5
ATOM     40  C6  BGLC    2       0.169  -6.840  94.488  1.00  0.00      CEL5
ATOM     41  H61 BGLC    2       0.071  -7.564  93.650  1.00  0.00      CEL5
ATOM     42  H62 BGLC    2       0.854  -6.025  94.171  1.00  0.00      CEL5
ATOM     43  O6  BGLC    2       0.740  -7.525  95.601  1.00  0.00      CEL5
ATOM     44  HO6 BGLC    2       0.989  -8.395  95.283  1.00  0.00      CEL5
ATOM     45  C1  BGLC    3      -1.918  -6.820  91.304  1.00  0.00      CEL5
ATOM     46  H1  BGLC    3      -0.934  -6.322  91.172  1.00  0.00      CEL5
ATOM     47  C5  BGLC    3      -2.678  -5.722  89.313  1.00  0.00      CEL5
ATOM     48  H5  BGLC    3      -1.748  -5.115  89.280  1.00  0.00      CEL5
ATOM     49  O5  BGLC    3      -2.975  -6.074  90.685  1.00  0.00      CEL5
ATOM     50  C2  BGLC    3      -1.931  -8.153  90.592  1.00  0.00      CEL5
ATOM     51  H2  BGLC    3      -2.963  -8.560  90.657  1.00  0.00      CEL5
ATOM     52  O2  BGLC    3      -1.078  -9.114  91.226  1.00  0.00      CEL5
ATOM     53  HO2 BGLC    3      -0.155  -8.849  91.214  1.00  0.00      CEL5
ATOM     54  C3  BGLC    3      -1.604  -7.961  89.120  1.00  0.00      CEL5
ATOM     55  H3  BGLC    3      -0.591  -7.507  89.075  1.00  0.00      CEL5
ATOM     56  O3  BGLC    3      -1.545  -9.200  88.421  1.00  0.00      CEL5
ATOM     57  HO3 BGLC    3      -0.615  -9.315  88.211  1.00  0.00      CEL5
ATOM     58  C4  BGLC    3      -2.491  -6.957  88.427  1.00  0.00      CEL5
ATOM     59  H4  BGLC    3      -3.502  -7.385  88.257  1.00  0.00      CEL5
ATOM     60  O4  BGLC    3      -1.917  -6.534  87.176  1.00  0.00      CEL5
ATOM     61  C6  BGLC    3      -3.809  -4.808  88.898  1.00  0.00      CEL5
ATOM     62  H61 BGLC    3      -4.781  -5.318  89.073  1.00  0.00      CEL5
ATOM     63  H62 BGLC    3      -3.779  -3.911  89.553  1.00  0.00      CEL5
ATOM     64  O6  BGLC    3      -3.740  -4.386  87.533  1.00  0.00      CEL5
ATOM     65  HO6 BGLC    3      -3.636  -3.432  87.497  1.00  0.00      CEL5
ATOM     66  C1  BGLC    4      -1.929  -7.419  86.072  1.00  0.00      CEL5
ATOM     67  H1  BGLC    4      -2.747  -8.165  86.161  1.00  0.00      CEL5
ATOM     68  C5  BGLC    4      -0.651  -8.987  84.809  1.00  0.00      CEL5
ATOM     69  H5  BGLC    4      -1.501  -9.694  84.914  1.00  0.00      CEL5
ATOM     70  O5  BGLC    4      -0.656  -8.062  85.911  1.00  0.00      CEL5
ATOM     71  C2  BGLC    4      -2.154  -6.565  84.842  1.00  0.00      CEL5
ATOM     72  H2  BGLC    4      -1.340  -5.810  84.790  1.00  0.00      CEL5
ATOM     73  O2  BGLC    4      -3.396  -5.859  84.964  1.00  0.00      CEL5
ATOM     74  HO2 BGLC    4      -3.357  -5.296  85.741  1.00  0.00      CEL5
ATOM     75  C3  BGLC    4      -2.090  -7.414  83.568  1.00  0.00      CEL5
ATOM     76  H3  BGLC    4      -2.922  -8.149  83.592  1.00  0.00      CEL5
ATOM     77  O3  BGLC    4      -2.246  -6.621  82.397  1.00  0.00      CEL5
ATOM     78  HO3 BGLC    4      -2.109  -7.165  81.618  1.00  0.00      CEL5
ATOM     79  C4  BGLC    4      -0.806  -8.208  83.509  1.00  0.00      CEL5
ATOM     80  H4  BGLC    4       0.050  -7.506  83.417  1.00  0.00      CEL5
ATOM     81  O4  BGLC    4      -0.777  -9.156  82.433  1.00  0.00      CEL5
ATOM     82  C6  BGLC    4       0.637  -9.775  84.935  1.00  0.00      CEL5
ATOM     83  H61 BGLC    4       1.517  -9.121  84.756  1.00  0.00      CEL5
ATOM     84  H62 BGLC    4       0.708 -10.158  85.976  1.00  0.00      CEL5
ATOM     85  O6  BGLC    4       0.692 -10.907  84.065  1.00  0.00      CEL5
ATOM     86  HO6 BGLC    4       0.780 -10.618  83.154  1.00  0.00      CEL5
ATOM     87  C1  BGLC    5      -0.333  -8.724  81.163  1.00  0.00      CEL5
ATOM     88  H1  BGLC    5       0.414  -7.906  81.248  1.00  0.00      CEL5
ATOM     89  C5  BGLC    5      -1.074  -7.944  79.027  1.00  0.00      CEL5
ATOM     90  H5  BGLC    5      -0.291  -7.159  79.094  1.00  0.00      CEL5
ATOM     91  O5  BGLC    5      -1.458  -8.321  80.367  1.00  0.00      CEL5
ATOM     92  C2  BGLC    5       0.292  -9.937  80.489  1.00  0.00      CEL5
ATOM     93  H2  BGLC    5      -0.471 -10.742  80.435  1.00  0.00      CEL5
ATOM     94  O2  BGLC    5       1.403 -10.452  81.230  1.00  0.00      CEL5
ATOM     95  HO2 BGLC    5       1.963 -10.818  80.541  1.00  0.00      CEL5
ATOM     96  C3  BGLC    5       0.701  -9.615  79.060  1.00  0.00      CEL5
ATOM     97  H3  BGLC    5       1.429  -8.777  79.100  1.00  0.00      CEL5
ATOM     98  O3  BGLC    5       1.359 -10.708  78.426  1.00  0.00      CEL5
ATOM     99  HO3 BGLC    5       1.679 -10.381  77.582  1.00  0.00      CEL5
ATOM    100  C4  BGLC    5      -0.500  -9.151  78.278  1.00  0.00      CEL5
ATOM    101  H4  BGLC    5      -1.275  -9.947  78.253  1.00  0.00      CEL5
ATOM    102  O4  BGLC    5      -0.151  -8.770  76.940  1.00  0.00      CEL5
ATOM    103  C6  BGLC    5      -2.288  -7.324  78.375  1.00  0.00      CEL5
ATOM    104  H61 BGLC    5      -2.949  -8.113  77.958  1.00  0.00      CEL5
ATOM    105  H62 BGLC    5      -2.870  -6.752  79.129  1.00  0.00      CEL5
ATOM    106  O6  BGLC    5      -1.915  -6.421  77.337  1.00  0.00      CEL5
ATOM    107  HO6 BGLC    5      -2.528  -5.682  77.306  1.00  0.00      CEL5
ATOM    108  C1  BGLC    6      -0.341  -9.687  75.870  1.00  0.00      CEL5
ATOM    109  H1  BGLC    6      -1.001 -10.533  76.159  1.00  0.00      CEL5
ATOM    110  C5  BGLC    6       0.852 -10.918  74.159  1.00  0.00      CEL5
ATOM    111  H5  BGLC    6       0.221 -11.814  74.341  1.00  0.00      CEL5
ATOM    112  O5  BGLC    6       0.929 -10.167  75.397  1.00  0.00      CEL5
ATOM    113  C2  BGLC    6      -0.976  -8.873  74.756  1.00  0.00      CEL5
ATOM    114  H2  BGLC    6      -0.251  -8.069  74.508  1.00  0.00      CEL5
ATOM    115  O2  BGLC    6      -2.176  -8.222  75.191  1.00  0.00      CEL5
ATOM    116  HO2 BGLC    6      -1.922  -7.526  75.801  1.00  0.00      CEL5
ATOM    117  C3  BGLC    6      -1.148  -9.698  73.485  1.00  0.00      CEL5
ATOM    118  H3  BGLC    6      -1.736 -10.607  73.737  1.00  0.00      CEL5
ATOM    119  O3  BGLC    6      -1.882  -9.027  72.469  1.00  0.00      CEL5
ATOM    120  HO3 BGLC    6      -1.408  -8.234  72.210  1.00  0.00      CEL5
ATOM    121  C4  BGLC    6       0.221 -10.125  73.005  1.00  0.00      CEL5
ATOM    122  H4  BGLC    6       0.852  -9.227  72.832  1.00  0.00      CEL5
ATOM    123  O4  BGLC    6       0.186 -10.924  71.802  1.00  0.00      CEL5
ATOM    124  C6  BGLC    6       2.255 -11.403  73.878  1.00  0.00      CEL5
ATOM    125  H61 BGLC    6       2.887 -10.572  73.497  1.00  0.00      CEL5
ATOM    126  H62 BGLC    6       2.721 -11.761  74.820  1.00  0.00      CEL5
ATOM    127  O6  BGLC    6       2.255 -12.495  72.958  1.00  0.00      CEL5
ATOM    128  HO6 BGLC    6       2.322 -12.161  72.060  1.00  0.00      CEL5
ATOM    129  C1  BGLC    7       0.383 -10.265  70.557  1.00  0.00      CEL5
ATOM    130  H1  BGLC    7       0.969  -9.330  70.686  1.00  0.00      CEL5
ATOM    131  C5  BGLC    7      -0.736  -9.246  68.706  1.00  0.00      CEL5
ATOM    132  H5  BGLC    7      -0.076  -8.365  68.857  1.00  0.00      CEL5
ATOM    133  O5  BGLC    7      -0.878  -9.970  69.944  1.00  0.00      CEL5
ATOM    134  C2  BGLC    7       1.105 -11.218  69.602  1.00  0.00      CEL5
ATOM    135  H2  BGLC    7       0.482 -12.133  69.507  1.00  0.00      CEL5
ATOM    136  O2  BGLC    7       2.371 -11.635  70.127  1.00  0.00      CEL5
ATOM    137  HO2 BGLC    7       2.676 -12.380  69.604  1.00  0.00      CEL5
ATOM    138  C3  BGLC    7       1.237 -10.620  68.200  1.00  0.00      CEL5
ATOM    139  H3  BGLC    7       1.887  -9.721  68.263  1.00  0.00      CEL5
ATOM    140  O3  BGLC    7       1.852 -11.532  67.296  1.00  0.00      CEL5
ATOM    141  HO3 BGLC    7       1.844 -11.146  66.417  1.00  0.00      CEL5
ATOM    142  C4  BGLC    7      -0.113 -10.186  67.676  1.00  0.00      CEL5
ATOM    143  H4  BGLC    7      -0.780 -11.069  67.581  1.00  0.00      CEL5
ATOM    144  O4  BGLC    7       0.000  -9.523  66.407  1.00  0.00      CEL5
ATOM    145  C6  BGLC    7      -2.120  -8.738  68.359  1.00  0.00      CEL5
ATOM    146  H61 BGLC    7      -2.760  -9.591  68.046  1.00  0.00      CEL5
ATOM    147  H62 BGLC    7      -2.579  -8.286  69.264  1.00  0.00      CEL5
ATOM    148  O6  BGLC    7      -2.093  -7.748  67.329  1.00  0.00      CEL5
ATOM    149  HO6 BGLC    7      -2.719  -7.043  67.512  1.00  0.00      CEL5
ATOM    150  C1  BGLC    8      -0.184 -10.296  65.232  1.00  0.00      CEL5
ATOM    151  H1  BGLC    8      -0.854 -11.162  65.419  1.00  0.00      CEL5
ATOM    152  C5  BGLC    8       0.956 -11.486  63.501  1.00  0.00      CEL5
ATOM    153  H5  BGLC    8       0.297 -12.357  63.701  1.00  0.00      CEL5
ATOM    154  O5  BGLC    8       1.086 -10.734  64.725  1.00  0.00      CEL5
ATOM    155  C2  BGLC    8      -0.818  -9.376  64.197  1.00  0.00      CEL5
ATOM    156  H2  BGLC    8      -0.124  -8.527  64.018  1.00  0.00      CEL5
ATOM    157  O2  BGLC    8      -2.054  -8.841  64.688  1.00  0.00      CEL5
ATOM    158  HO2 BGLC    8      -1.895  -8.393  65.522  1.00  0.00      CEL5
ATOM    159  C3  BGLC    8      -0.994 -10.091  62.861  1.00  0.00      CEL5
ATOM    160  H3  BGLC    8      -1.700 -10.935  63.009  1.00  0.00      CEL5
ATOM    161  O3  BGLC    8      -1.540  -9.244  61.856  1.00  0.00      CEL5
ATOM    162  HO3 BGLC    8      -1.576  -9.748  61.040  1.00  0.00      CEL5
ATOM    163  C4  BGLC    8       0.331 -10.642  62.398  1.00  0.00      CEL5
ATOM    164  H4  BGLC    8       1.027  -9.806  62.176  1.00  0.00      CEL5
ATOM    165  O4  BGLC    8       0.196 -11.492  61.251  1.00  0.00      CEL5
ATOM    166  C6  BGLC    8       2.330 -12.008  63.125  1.00  0.00      CEL5
ATOM    167  H61 BGLC    8       2.918 -11.209  62.627  1.00  0.00      CEL5
ATOM    168  H62 BGLC    8       2.879 -12.308  64.043  1.00  0.00      CEL5
ATOM    169  O6  BGLC    8       2.259 -13.144  62.260  1.00  0.00      CEL5
ATOM    170  HO6 BGLC    8       2.140 -12.850  61.354  1.00  0.00      CEL5
ATOM    171  C1  BGLC    9       0.210 -10.897  59.971  1.00  0.00      CEL5
ATOM    172  H1  BGLC    9       0.875 -10.007  59.956  1.00  0.00      CEL5
ATOM    173  C5  BGLC    9      -1.190 -10.020  58.256  1.00  0.00      CEL5
ATOM    174  H5  BGLC    9      -0.465  -9.180  58.206  1.00  0.00      CEL5
ATOM    175  O5  BGLC    9      -1.131 -10.571  59.581  1.00  0.00      CEL5
ATOM    176  C2  BGLC    9       0.709 -11.938  58.984  1.00  0.00      CEL5
ATOM    177  H2  BGLC    9       0.015 -12.805  59.025  1.00  0.00      CEL5
ATOM    178  O2  BGLC    9       2.008 -12.426  59.340  1.00  0.00      CEL5
ATOM    179  HO2 BGLC    9       2.346 -12.811  58.527  1.00  0.00      CEL5
ATOM    180  C3  BGLC    9       0.670 -11.423  57.547  1.00  0.00      CEL5
ATOM    181  H3  BGLC    9       1.327 -10.530  57.468  1.00  0.00      CEL5
ATOM    182  O3  BGLC    9       1.180 -12.407  56.658  1.00  0.00      CEL5
ATOM    183  HO3 BGLC    9       1.022 -12.190  55.736  1.00  0.00      CEL5
ATOM    184  C4  BGLC    9      -0.746 -11.016  57.202  1.00  0.00      CEL5
ATOM    185  H4  BGLC    9      -1.430 -11.890  57.222  1.00  0.00      CEL5
ATOM    186  O4  BGLC    9      -0.869 -10.320  55.960  1.00  0.00      CEL5
ATOM    187  C6  BGLC    9      -2.589  -9.483  58.069  1.00  0.00      CEL5
ATOM    188  H61 BGLC    9      -3.296 -10.325  57.912  1.00  0.00      CEL5
ATOM    189  H62 BGLC    9      -2.890  -8.933  58.985  1.00  0.00      CEL5
ATOM    190  O6  BGLC    9      -2.683  -8.586  56.966  1.00  0.00      CEL5
ATOM    191  HO6 BGLC    9      -3.117  -7.762  57.200  1.00  0.00      CEL5
ATOM    192  C1  BGLC   10      -1.176 -11.028  54.785  1.00  0.00      CEL5
ATOM    193  H1  BGLC   10      -1.882 -11.867  54.963  1.00  0.00      CEL5
ATOM    194  C5  BGLC   10      -0.203 -12.245  53.031  1.00  0.00      CEL5
ATOM    195  H5  BGLC   10      -0.968 -13.037  53.178  1.00  0.00      CEL5
ATOM    196  O5  BGLC   10       0.026 -11.503  54.236  1.00  0.00      CEL5
ATOM    197  C2  BGLC   10      -1.668 -10.028  53.754  1.00  0.00      CEL5
ATOM    198  H2  BGLC   10      -0.834  -9.308  53.613  1.00  0.00      CEL5
ATOM    199  O2  BGLC   10      -2.788  -9.283  54.223  1.00  0.00      CEL5
ATOM    200  HO2 BGLC   10      -2.586  -8.881  55.071  1.00  0.00      CEL5
ATOM    201  C3  BGLC   10      -1.911 -10.668  52.387  1.00  0.00      CEL5
ATOM    202  H3  BGLC   10      -2.688 -11.452  52.520  1.00  0.00      CEL5
ATOM    203  O3  BGLC   10      -2.360  -9.762  51.389  1.00  0.00      CEL5
ATOM    204  HO3 BGLC   10      -2.252 -10.201  50.543  1.00  0.00      CEL5
ATOM    205  C4  BGLC   10      -0.657 -11.326  51.906  1.00  0.00      CEL5
ATOM    206  H4  BGLC   10       0.131 -10.556  51.763  1.00  0.00      CEL5
ATOM    207  O4  BGLC   10      -0.862 -12.054  50.676  1.00  0.00      CEL5
ATOM    208  C6  BGLC   10       1.113 -12.878  52.799  1.00  0.00      CEL5
ATOM    209  H61 BGLC   10       1.090 -13.486  51.869  1.00  0.00      CEL5
ATOM    210  H62 BGLC   10       1.839 -12.046  52.681  1.00  0.00      CEL5
ATOM    211  O6  BGLC   10       1.529 -13.679  53.907  1.00  0.00      CEL5
ATOM    212  HO6 BGLC   10       2.437 -13.945  53.743  1.00  0.00      CEL5
ATOM    213  C1  BGLC   11      -0.574 -11.418  49.432  1.00  0.00      CEL5
ATOM    214  H1  BGLC   11       0.157 -10.594  49.581  1.00  0.00      CEL5
ATOM    215  C5  BGLC   11      -1.533 -10.271  47.536  1.00  0.00      CEL5
ATOM    216  H5  BGLC   11      -0.848  -9.406  47.662  1.00  0.00      CEL5
ATOM    217  O5  BGLC   11      -1.768 -10.897  48.825  1.00  0.00      CEL5
ATOM    218  C2  BGLC   11      -0.013 -12.448  48.460  1.00  0.00      CEL5
ATOM    219  H2  BGLC   11      -0.788 -13.224  48.286  1.00  0.00      CEL5
ATOM    220  O2  BGLC   11       1.122 -13.110  48.999  1.00  0.00      CEL5
ATOM    221  HO2 BGLC   11       1.692 -13.330  48.259  1.00  0.00      CEL5
ATOM    222  C3  BGLC   11       0.306 -11.849  47.101  1.00  0.00      CEL5
ATOM    223  H3  BGLC   11       1.030 -11.017  47.234  1.00  0.00      CEL5
ATOM    224  O3  BGLC   11       0.969 -12.767  46.239  1.00  0.00      CEL5
ATOM    225  HO3 BGLC   11       1.844 -12.441  46.015  1.00  0.00      CEL5
ATOM    226  C4  BGLC   11      -0.930 -11.241  46.496  1.00  0.00      CEL5
ATOM    227  H4  BGLC   11      -1.668 -12.047  46.298  1.00  0.00      CEL5
ATOM    228  O4  BGLC   11      -0.633 -10.532  45.276  1.00  0.00      CEL5
ATOM    229  C6  BGLC   11      -2.869  -9.677  47.171  1.00  0.00      CEL5
ATOM    230  H61 BGLC   11      -3.583 -10.525  47.098  1.00  0.00      CEL5
ATOM    231  H62 BGLC   11      -3.225  -9.002  47.978  1.00  0.00      CEL5
ATOM    232  O6  BGLC   11      -2.864  -8.961  45.936  1.00  0.00      CEL5
ATOM    233  HO6 BGLC   11      -2.785  -8.017  46.091  1.00  0.00      CEL5
ATOM    234  C1  BGLC   12      -0.520 -11.269  44.064  1.00  0.00      CEL5
ATOM    235  H1  BGLC   12      -1.028 -12.254  44.141  1.00  0.00      CEL5
ATOM    236  C5  BGLC   12       1.025 -12.093  42.426  1.00  0.00      CEL5
ATOM    237  H5  BGLC   12       0.525 -13.082  42.506  1.00  0.00      CEL5
ATOM    238  O5  BGLC   12       0.858 -11.406  43.682  1.00  0.00      CEL5
ATOM    239  C2  BGLC   12      -1.157 -10.414  42.981  1.00  0.00      CEL5
ATOM    240  H2  BGLC   12      -0.568  -9.478  42.884  1.00  0.00      CEL5
ATOM    241  O2  BGLC   12      -2.489 -10.035  43.337  1.00  0.00      CEL5
ATOM    242  HO2 BGLC   12      -2.482  -9.651  44.217  1.00  0.00      CEL5
ATOM    243  C3  BGLC   12      -1.065 -11.067  41.611  1.00  0.00      CEL5
ATOM    244  H3  BGLC   12      -1.594 -12.043  41.648  1.00  0.00      CEL5
ATOM    245  O3  BGLC   12      -1.679 -10.270  40.607  1.00  0.00      CEL5
ATOM    246  HO3 BGLC   12      -1.475 -10.678  39.762  1.00  0.00      CEL5
ATOM    247  C4  BGLC   12       0.392 -11.308  41.281  1.00  0.00      CEL5
ATOM    248  H4  BGLC   12       0.919 -10.334  41.190  1.00  0.00      CEL5
ATOM    249  O4  BGLC   12       0.596 -12.077  40.088  1.00  0.00      CEL5
ATOM    250  C6  BGLC   12       2.512 -12.323  42.240  1.00  0.00      CEL5
ATOM    251  H61 BGLC   12       3.013 -11.392  41.901  1.00  0.00      CEL5
ATOM    252  H62 BGLC   12       2.956 -12.604  43.219  1.00  0.00      CEL5
ATOM    253  O6  BGLC   12       2.784 -13.387  41.323  1.00  0.00      CEL5
ATOM    254  HO6 BGLC   12       2.671 -13.086  40.418  1.00  0.00      CEL5
ATOM    255  C1  BGLC   13       0.651 -11.416  38.840  1.00  0.00      CEL5
ATOM    256  H1  BGLC   13       1.231 -10.471  38.907  1.00  0.00      CEL5
ATOM    257  C5  BGLC   13      -0.740 -10.618  37.067  1.00  0.00      CEL5
ATOM    258  H5  BGLC   13      -0.103  -9.708  37.033  1.00  0.00      CEL5
ATOM    259  O5  BGLC   13      -0.682 -11.193  38.376  1.00  0.00      CEL5
ATOM    260  C2  BGLC   13       1.298 -12.386  37.861  1.00  0.00      CEL5
ATOM    261  H2  BGLC   13       0.703 -13.324  37.893  1.00  0.00      CEL5
ATOM    262  O2  BGLC   13       2.634 -12.717  38.255  1.00  0.00      CEL5
ATOM    263  HO2 BGLC   13       3.056 -13.082  37.474  1.00  0.00      CEL5
ATOM    264  C3  BGLC   13       1.246 -11.880  36.419  1.00  0.00      CEL5
ATOM    265  H3  BGLC   13       1.848 -10.949  36.349  1.00  0.00      CEL5
ATOM    266  O3  BGLC   13       1.809 -12.824  35.514  1.00  0.00      CEL5
ATOM    267  HO3 BGLC   13       1.698 -12.522  34.610  1.00  0.00      CEL5
ATOM    268  C4  BGLC   13      -0.176 -11.565  36.035  1.00  0.00      CEL5
ATOM    269  H4  BGLC   13      -0.798 -12.486  36.042  1.00  0.00      CEL5
ATOM    270  O4  BGLC   13      -0.273 -10.902  34.774  1.00  0.00      CEL5
ATOM    271  C6  BGLC   13      -2.198 -10.260  36.882  1.00  0.00      CEL5
ATOM    272  H61 BGLC   13      -2.780 -11.164  36.603  1.00  0.00      CEL5
ATOM    273  H62 BGLC   13      -2.608  -9.874  37.840  1.00  0.00      CEL5
ATOM    274  O6  BGLC   13      -2.383  -9.242  35.903  1.00  0.00      CEL5
ATOM    275  HO6 BGLC   13      -3.016  -8.581  36.192  1.00  0.00      CEL5
ATOM    276  C1  BGLC   14      -0.612 -11.651  33.630  1.00  0.00      CEL5
ATOM    277  H1  BGLC   14      -1.275 -12.507  33.878  1.00  0.00      CEL5
ATOM    278  C5  BGLC   14       0.334 -12.748  31.711  1.00  0.00      CEL5
ATOM    279  H5  BGLC   14      -0.317 -13.633  31.880  1.00  0.00      CEL5
ATOM    280  O5  BGLC   14       0.588 -12.083  32.970  1.00  0.00      CEL5
ATOM    281  C2  BGLC   14      -1.323 -10.662  32.717  1.00  0.00      CEL5
ATOM    282  H2  BGLC   14      -0.624  -9.822  32.517  1.00  0.00      CEL5
ATOM    283  O2  BGLC   14      -2.488 -10.094  33.312  1.00  0.00      CEL5
ATOM    284  HO2 BGLC   14      -2.283  -9.722  34.173  1.00  0.00      CEL5
ATOM    285  C3  BGLC   14      -1.649 -11.308  31.393  1.00  0.00      CEL5
ATOM    286  H3  BGLC   14      -2.300 -12.186  31.591  1.00  0.00      CEL5
ATOM    287  O3  BGLC   14      -2.321 -10.443  30.481  1.00  0.00      CEL5
ATOM    288  HO3 BGLC   14      -2.469 -10.958  29.685  1.00  0.00      CEL5
ATOM    289  C4  BGLC   14      -0.385 -11.787  30.772  1.00  0.00      CEL5
ATOM    290  H4  BGLC   14       0.293 -10.915  30.649  1.00  0.00      CEL5
ATOM    291  O4  BGLC   14      -0.676 -12.387  29.505  1.00  0.00      CEL5
ATOM    292  C6  BGLC   14       1.644 -13.250  31.132  1.00  0.00      CEL5
ATOM    293  H61 BGLC   14       1.466 -13.809  30.189  1.00  0.00      CEL5
ATOM    294  H62 BGLC   14       2.271 -12.374  30.857  1.00  0.00      CEL5
ATOM    295  O6  BGLC   14       2.380 -14.078  32.039  1.00  0.00      CEL5
ATOM    296  HO6 BGLC   14       3.264 -14.207  31.687  1.00  0.00      CEL5
ATOM    297  C1  BGLC   15      -0.580 -11.573  28.347  1.00  0.00      CEL5
ATOM    298  H1  BGLC   15      -0.136 -10.590  28.613  1.00  0.00      CEL5
ATOM    299  C5  BGLC   15      -1.696 -10.600  26.494  1.00  0.00      CEL5
ATOM    300  H5  BGLC   15      -1.032  -9.724  26.653  1.00  0.00      CEL5
ATOM    301  O5  BGLC   15      -1.852 -11.308  27.742  1.00  0.00      CEL5
ATOM    302  C2  BGLC   15       0.311 -12.334  27.394  1.00  0.00      CEL5
ATOM    303  H2  BGLC   15      -0.051 -13.385  27.385  1.00  0.00      CEL5
ATOM    304  O2  BGLC   15       1.637 -12.306  27.922  1.00  0.00      CEL5
ATOM    305  HO2 BGLC   15       2.171 -12.953  27.456  1.00  0.00      CEL5
ATOM    306  C3  BGLC   15       0.295 -11.853  25.947  1.00  0.00      CEL5
ATOM    307  H3  BGLC   15       0.913 -10.931  25.889  1.00  0.00      CEL5
ATOM    308  O3  BGLC   15       0.891 -12.801  25.085  1.00  0.00      CEL5
ATOM    309  HO3 BGLC   15       1.837 -12.641  25.092  1.00  0.00      CEL5
ATOM    310  C4  BGLC   15      -1.071 -11.510  25.439  1.00  0.00      CEL5
ATOM    311  H4  BGLC   15      -1.701 -12.422  25.364  1.00  0.00      CEL5
ATOM    312  O4  BGLC   15      -0.996 -10.868  24.146  1.00  0.00      CEL5
ATOM    313  C6  BGLC   15      -3.033 -10.056  26.111  1.00  0.00      CEL5
ATOM    314  H61 BGLC   15      -3.676 -10.895  25.769  1.00  0.00      CEL5
ATOM    315  H62 BGLC   15      -3.519  -9.572  26.985  1.00  0.00      CEL5
ATOM    316  O6  BGLC   15      -2.895  -9.096  25.071  1.00  0.00      CEL5
ATOM    317  HO6 BGLC   15      -3.472  -8.341  25.211  1.00  0.00      CEL5
ATOM    318  C1  BGLC   16      -1.175 -11.631  22.952  1.00  0.00      CEL5
ATOM    319  H1  BGLC   16      -1.826 -12.515  23.122  1.00  0.00      CEL5
ATOM    320  C5  BGLC   16      -0.031 -12.663  21.088  1.00  0.00      CEL5
ATOM    321  H5  BGLC   16      -0.642 -13.585  21.187  1.00  0.00      CEL5
ATOM    322  O5  BGLC   16       0.077 -12.020  22.372  1.00  0.00      CEL5
ATOM    323  C2  BGLC   16      -1.789 -10.664  21.954  1.00  0.00      CEL5
ATOM    324  H2  BGLC   16      -1.075  -9.825  21.809  1.00  0.00      CEL5
ATOM    325  O2  BGLC   16      -3.000 -10.121  22.469  1.00  0.00      CEL5
ATOM    326  HO2 BGLC   16      -2.823  -9.748  23.336  1.00  0.00      CEL5
ATOM    327  C3  BGLC   16      -1.993 -11.299  20.590  1.00  0.00      CEL5
ATOM    328  H3  BGLC   16      -2.641 -12.191  20.729  1.00  0.00      CEL5
ATOM    329  O3  BGLC   16      -2.619 -10.437  19.644  1.00  0.00      CEL5
ATOM    330  HO3 BGLC   16      -2.561 -10.889  18.799  1.00  0.00      CEL5
ATOM    331  C4  BGLC   16      -0.677 -11.752  20.045  1.00  0.00      CEL5
ATOM    332  H4  BGLC   16      -0.016 -10.870  19.904  1.00  0.00      CEL5
ATOM    333  O4  BGLC   16      -0.862 -12.444  18.796  1.00  0.00      CEL5
ATOM    334  C6  BGLC   16       1.392 -13.057  20.782  1.00  0.00      CEL5
ATOM    335  H61 BGLC   16       2.003 -12.146  20.608  1.00  0.00      CEL5
ATOM    336  H62 BGLC   16       1.825 -13.579  21.662  1.00  0.00      CEL5
ATOM    337  O6  BGLC   16       1.487 -13.944  19.670  1.00  0.00      CEL5
ATOM    338  HO6 BGLC   16       1.616 -13.473  18.844  1.00  0.00      CEL5
ATOM    339  C1  BGLC   17      -0.754 -11.736  17.574  1.00  0.00      CEL5
ATOM    340  H1  BGLC   17      -0.019 -10.912  17.699  1.00  0.00      CEL5
ATOM    341  C5  BGLC   17      -1.986 -10.494  15.907  1.00  0.00      CEL5
ATOM    342  H5  BGLC   17      -1.324  -9.607  16.000  1.00  0.00      CEL5
ATOM    343  O5  BGLC   17      -2.032 -11.220  17.158  1.00  0.00      CEL5
ATOM    344  C2  BGLC   17      -0.261 -12.675  16.482  1.00  0.00      CEL5
ATOM    345  H2  BGLC   17      -1.026 -13.469  16.343  1.00  0.00      CEL5
ATOM    346  O2  BGLC   17       0.961 -13.316  16.843  1.00  0.00      CEL5
ATOM    347  HO2 BGLC   17       1.453 -13.457  16.031  1.00  0.00      CEL5
ATOM    348  C3  BGLC   17      -0.129 -11.941  15.154  1.00  0.00      CEL5
ATOM    349  H3  BGLC   17       0.595 -11.112  15.310  1.00  0.00      CEL5
ATOM    350  O3  BGLC   17       0.422 -12.759  14.126  1.00  0.00      CEL5
ATOM    351  HO3 BGLC   17       0.160 -12.449  13.256  1.00  0.00      CEL5
ATOM    352  C4  BGLC   17      -1.480 -11.384  14.773  1.00  0.00      CEL5
ATOM    353  H4  BGLC   17      -2.206 -12.219  14.676  1.00  0.00      CEL5
ATOM    354  O4  BGLC   17      -1.459 -10.631  13.552  1.00  0.00      CEL5
ATOM    355  C6  BGLC   17      -3.383  -9.969  15.689  1.00  0.00      CEL5
ATOM    356  H61 BGLC   17      -4.048 -10.825  15.448  1.00  0.00      CEL5
ATOM    357  H62 BGLC   17      -3.758  -9.477  16.612  1.00  0.00      CEL5
ATOM    358  O6  BGLC   17      -3.456  -9.026  14.626  1.00  0.00      CEL5
ATOM    359  HO6 BGLC   17      -3.525  -8.123  14.943  1.00  0.00      CEL5
ATOM    360  C1  BGLC   18      -1.834 -11.300  12.363  1.00  0.00      CEL5
ATOM    361  H1  BGLC   18      -2.499 -12.167  12.563  1.00  0.00      CEL5
ATOM    362  C5  BGLC   18      -1.042 -12.516  10.525  1.00  0.00      CEL5
ATOM    363  H5  BGLC   18      -1.789 -13.304  10.762  1.00  0.00      CEL5
ATOM    364  O5  BGLC   18      -0.681 -11.754  11.694  1.00  0.00      CEL5
ATOM    365  C2  BGLC   18      -2.458 -10.320  11.387  1.00  0.00      CEL5
ATOM    366  H2  BGLC   18      -1.716  -9.519  11.183  1.00  0.00      CEL5
ATOM    367  O2  BGLC   18      -3.598  -9.686  11.956  1.00  0.00      CEL5
ATOM    368  HO2 BGLC   18      -3.376  -9.317  12.814  1.00  0.00      CEL5
ATOM    369  C3  BGLC   18      -2.782 -10.974  10.042  1.00  0.00      CEL5
ATOM    370  H3  BGLC   18      -3.567 -11.741  10.217  1.00  0.00      CEL5
ATOM    371  O3  BGLC   18      -3.269 -10.051   9.102  1.00  0.00      CEL5
ATOM    372  HO3 BGLC   18      -2.508  -9.496   8.917  1.00  0.00      CEL5
ATOM    373  C4  BGLC   18      -1.584 -11.637   9.445  1.00  0.00      CEL5
ATOM    374  H4  BGLC   18      -0.773 -10.906   9.239  1.00  0.00      CEL5
ATOM    375  O4  BGLC   18      -1.839 -12.414   8.250  1.00  0.00      CEL5
ATOM    376  C6  BGLC   18       0.205 -13.126  10.083  1.00  0.00      CEL5
ATOM    377  H61 BGLC   18       0.095 -13.687   9.130  1.00  0.00      CEL5
ATOM    378  H62 BGLC   18       0.933 -12.312   9.883  1.00  0.00      CEL5
ATOM    379  O6  BGLC   18       0.686 -13.997  11.088  1.00  0.00      CEL5
ATOM    380  HO6 BGLC   18       1.325 -14.517  10.595  1.00  0.00      CEL5
ATOM    381  C1  BGLC   19      -1.605 -11.771   7.007  1.00  0.00      CEL5
ATOM    382  H1  BGLC   19      -0.830 -10.986   7.141  1.00  0.00      CEL5
ATOM    383  C5  BGLC   19      -2.751 -10.598   5.205  1.00  0.00      CEL5
ATOM    384  H5  BGLC   19      -2.160  -9.664   5.323  1.00  0.00      CEL5
ATOM    385  O5  BGLC   19      -2.852 -11.292   6.473  1.00  0.00      CEL5
ATOM    386  C2  BGLC   19      -1.103 -12.723   5.929  1.00  0.00      CEL5
ATOM    387  H2  BGLC   19      -1.940 -13.405   5.669  1.00  0.00      CEL5
ATOM    388  O2  BGLC   19      -0.056 -13.589   6.355  1.00  0.00      CEL5
ATOM    389  HO2 BGLC   19       0.631 -13.108   6.821  1.00  0.00      CEL5
ATOM    390  C3  BGLC   19      -0.817 -11.932   4.656  1.00  0.00      CEL5
ATOM    391  H3  BGLC   19      -0.215 -11.043   4.940  1.00  0.00      CEL5
ATOM    392  O3  BGLC   19      -0.111 -12.632   3.645  1.00  0.00      CEL5
ATOM    393  HO3 BGLC   19      -0.353 -12.261   2.793  1.00  0.00      CEL5
ATOM    394  C4  BGLC   19      -2.135 -11.470   4.115  1.00  0.00      CEL5
ATOM    395  H4  BGLC   19      -2.818 -12.339   4.008  1.00  0.00      CEL5
ATOM    396  O4  BGLC   19      -2.042 -10.822   2.826  1.00  0.00      CEL5
ATOM    397  C6  BGLC   19      -4.168 -10.251   4.888  1.00  0.00      CEL5
ATOM    398  H61 BGLC   19      -4.730 -11.192   4.701  1.00  0.00      CEL5
ATOM    399  H62 BGLC   19      -4.642  -9.760   5.765  1.00  0.00      CEL5
ATOM    400  O6  BGLC   19      -4.254  -9.400   3.751  1.00  0.00      CEL5
ATOM    401  HO6 BGLC   19      -4.678  -8.574   3.994  1.00  0.00      CEL5
ATOM    402  C1  BGLC   20      -2.257 -11.623   1.670  1.00  0.00      CEL5
ATOM    403  H1  BGLC   20      -2.854 -12.530   1.907  1.00  0.00      CEL5
ATOM    404  C5  BGLC   20      -1.092 -12.718  -0.146  1.00  0.00      CEL5
ATOM    405  H5  BGLC   20      -1.673 -13.649   0.030  1.00  0.00      CEL5
ATOM    406  O5  BGLC   20      -0.991 -11.987   1.096  1.00  0.00      CEL5
ATOM    407  C2  BGLC   20      -2.997 -10.772   0.647  1.00  0.00      CEL5
ATOM    408  H2  BGLC   20      -2.400  -9.852   0.470  1.00  0.00      CEL5
ATOM    409  O2  BGLC   20      -4.239 -10.299   1.145  1.00  0.00      CEL5
ATOM    410  HO2 BGLC   20      -4.121  -9.941   2.027  1.00  0.00      CEL5
ATOM    411  C3  BGLC   20      -3.166 -11.522  -0.672  1.00  0.00      CEL5
ATOM    412  H3  BGLC   20      -3.737 -12.450  -0.456  1.00  0.00      CEL5
ATOM    413  O3  BGLC   20      -3.866 -10.788  -1.670  1.00  0.00      CEL5
ATOM    414  HO3 BGLC   20      -3.901 -11.346  -2.451  1.00  0.00      CEL5
ATOM    415  C4  BGLC   20      -1.824 -11.904  -1.217  1.00  0.00      CEL5
ATOM    416  H4  BGLC   20      -1.279 -10.950  -1.383  1.00  0.00      CEL5
ATOM    417  O4  BGLC   20      -1.906 -12.631  -2.460  1.00  0.00      CEL5
ATOM    418  C6  BGLC   20       0.329 -13.130  -0.479  1.00  0.00      CEL5
ATOM    419  H61 BGLC   20       0.982 -12.246  -0.642  1.00  0.00      CEL5
ATOM    420  H62 BGLC   20       0.760 -13.671   0.391  1.00  0.00      CEL5
ATOM    421  O6  BGLC   20       0.416 -13.997  -1.609  1.00  0.00      CEL5
ATOM    422  HO6 BGLC   20       0.275 -13.536  -2.439  1.00  0.00      CEL5
ATOM    423  C1  BGLC   21      -1.862 -11.976  -3.722  1.00  0.00      CEL5
ATOM    424  H1  BGLC   21      -1.264 -11.042  -3.660  1.00  0.00      CEL5
ATOM    425  C5  BGLC   21      -3.217 -11.151  -5.537  1.00  0.00      CEL5
ATOM    426  H5  BGLC   21      -2.623 -10.213  -5.505  1.00  0.00      CEL5
ATOM    427  O5  BGLC   21      -3.191 -11.717  -4.208  1.00  0.00      CEL5
ATOM    428  C2  BGLC   21      -1.226 -12.942  -4.718  1.00  0.00      CEL5
ATOM    429  H2  BGLC   21      -1.848 -13.863  -4.721  1.00  0.00      CEL5
ATOM    430  O2  BGLC   21       0.090 -13.322  -4.318  1.00  0.00      CEL5
ATOM    431  HO2 BGLC   21       0.393 -13.944  -4.983  1.00  0.00      CEL5
ATOM    432  C3  BGLC   21      -1.221 -12.415  -6.149  1.00  0.00      CEL5
ATOM    433  H3  BGLC   21      -0.606 -11.490  -6.154  1.00  0.00      CEL5
ATOM    434  O3  BGLC   21      -0.634 -13.342  -7.060  1.00  0.00      CEL5
ATOM    435  HO3 BGLC   21      -0.859 -13.109  -7.964  1.00  0.00      CEL5
ATOM    436  C4  BGLC   21      -2.621 -12.089  -6.584  1.00  0.00      CEL5
ATOM    437  H4  BGLC   21      -3.235 -13.015  -6.559  1.00  0.00      CEL5
ATOM    438  O4  BGLC   21      -2.686 -11.513  -7.910  1.00  0.00      CEL5
ATOM    439  C6  BGLC   21      -4.667 -10.846  -5.805  1.00  0.00      CEL5
ATOM    440  H61 BGLC   21      -5.201 -11.817  -5.890  1.00  0.00      CEL5
ATOM    441  H62 BGLC   21      -5.100 -10.280  -4.952  1.00  0.00      CEL5
ATOM    442  O6  BGLC   21      -4.888 -10.110  -7.005  1.00  0.00      CEL5
ATOM    443  HO6 BGLC   21      -5.309  -9.266  -6.823  1.00  0.00      CEL5
ATOM    444  C1  BGLC   22      -2.982 -12.362  -9.014  1.00  0.00      CEL5
ATOM    445  H1  BGLC   22      -3.615 -13.226  -8.721  1.00  0.00      CEL5
ATOM    446  C5  BGLC   22      -1.973 -13.588 -10.801  1.00  0.00      CEL5
ATOM    447  H5  BGLC   22      -2.663 -14.434 -10.593  1.00  0.00      CEL5
ATOM    448  O5  BGLC   22      -1.766 -12.809  -9.603  1.00  0.00      CEL5
ATOM    449  C2  BGLC   22      -3.635 -11.520 -10.108  1.00  0.00      CEL5
ATOM    450  H2  BGLC   22      -2.883 -10.743 -10.363  1.00  0.00      CEL5
ATOM    451  O2  BGLC   22      -4.811 -10.855  -9.654  1.00  0.00      CEL5
ATOM    452  HO2 BGLC   22      -4.679 -10.534  -8.759  1.00  0.00      CEL5
ATOM    453  C3  BGLC   22      -3.872 -12.280 -11.412  1.00  0.00      CEL5
ATOM    454  H3  BGLC   22      -4.505 -13.162 -11.174  1.00  0.00      CEL5
ATOM    455  O3  BGLC   22      -4.536 -11.527 -12.421  1.00  0.00      CEL5
ATOM    456  HO3 BGLC   22      -4.379 -11.978 -13.254  1.00  0.00      CEL5
ATOM    457  C4  BGLC   22      -2.557 -12.760 -11.941  1.00  0.00      CEL5
ATOM    458  H4  BGLC   22      -1.877 -11.905 -12.140  1.00  0.00      CEL5
ATOM    459  O4  BGLC   22      -2.693 -13.548 -13.145  1.00  0.00      CEL5
ATOM    460  C6  BGLC   22      -0.641 -14.152 -11.132  1.00  0.00      CEL5
ATOM    461  H61 BGLC   22      -0.661 -14.695 -12.101  1.00  0.00      CEL5
ATOM    462  H62 BGLC   22       0.077 -13.305 -11.174  1.00  0.00      CEL5
ATOM    463  O6  BGLC   22      -0.167 -15.009 -10.115  1.00  0.00      CEL5
ATOM    464  HO6 BGLC   22       0.780 -15.106 -10.246  1.00  0.00      CEL5
ATOM    465  C1  BGLC   23      -2.574 -12.963 -14.439  1.00  0.00      CEL5
ATOM    466  H1  BGLC   23      -1.776 -12.189 -14.444  1.00  0.00      CEL5
ATOM    467  C5  BGLC   23      -3.844 -11.887 -16.213  1.00  0.00      CEL5
ATOM    468  H5  BGLC   23      -3.112 -11.051 -16.242  1.00  0.00      CEL5
ATOM    469  O5  BGLC   23      -3.846 -12.441 -14.874  1.00  0.00      CEL5
ATOM    470  C2  BGLC   23      -2.280 -14.059 -15.473  1.00  0.00      CEL5
ATOM    471  H2  BGLC   23      -3.180 -14.710 -15.515  1.00  0.00      CEL5
ATOM    472  O2  BGLC   23      -1.209 -14.929 -15.119  1.00  0.00      CEL5
ATOM    473  HO2 BGLC   23      -0.420 -14.440 -14.873  1.00  0.00      CEL5
ATOM    474  C3  BGLC   23      -2.157 -13.473 -16.871  1.00  0.00      CEL5
ATOM    475  H3  BGLC   23      -1.423 -12.651 -16.728  1.00  0.00      CEL5
ATOM    476  O3  BGLC   23      -1.613 -14.313 -17.881  1.00  0.00      CEL5
ATOM    477  HO3 BGLC   23      -1.368 -13.707 -18.583  1.00  0.00      CEL5
ATOM    478  C4  BGLC   23      -3.487 -12.904 -17.305  1.00  0.00      CEL5
ATOM    479  H4  BGLC   23      -4.249 -13.712 -17.278  1.00  0.00      CEL5
ATOM    480  O4  BGLC   23      -3.519 -12.277 -18.620  1.00  0.00      CEL5
ATOM    481  C6  BGLC   23      -5.225 -11.325 -16.377  1.00  0.00      CEL5
ATOM    482  H61 BGLC   23      -5.952 -12.155 -16.510  1.00  0.00      CEL5
ATOM    483  H62 BGLC   23      -5.497 -10.777 -15.450  1.00  0.00      CEL5
ATOM    484  O6  BGLC   23      -5.308 -10.440 -17.491  1.00  0.00      CEL5
ATOM    485  HO6 BGLC   23      -5.958  -9.754 -17.324  1.00  0.00      CEL5
ATOM    486  C1  BGLC   24      -3.890 -13.004 -19.795  1.00  0.00      CEL5
ATOM    487  H1  BGLC   24      -4.541 -13.868 -19.542  1.00  0.00      CEL5
ATOM    488  C5  BGLC   24      -3.058 -14.179 -21.748  1.00  0.00      CEL5
ATOM    489  H5  BGLC   24      -3.651 -15.084 -21.496  1.00  0.00      CEL5
ATOM    490  O5  BGLC   24      -2.748 -13.460 -20.534  1.00  0.00      CEL5
ATOM    491  C2  BGLC   24      -4.567 -12.025 -20.760  1.00  0.00      CEL5
ATOM    492  H2  BGLC   24      -3.825 -11.269 -21.096  1.00  0.00      CEL5
ATOM    493  O2  BGLC   24      -5.613 -11.269 -20.155  1.00  0.00      CEL5
ATOM    494  HO2 BGLC   24      -5.314 -10.944 -19.302  1.00  0.00      CEL5
ATOM    495  C3  BGLC   24      -5.015 -12.708 -22.043  1.00  0.00      CEL5
ATOM    496  H3  BGLC   24      -5.718 -13.522 -21.764  1.00  0.00      CEL5
ATOM    497  O3  BGLC   24      -5.672 -11.825 -22.943  1.00  0.00      CEL5
ATOM    498  HO3 BGLC   24      -5.689 -10.929 -22.600  1.00  0.00      CEL5
ATOM    499  C4  BGLC   24      -3.847 -13.323 -22.750  1.00  0.00      CEL5
ATOM    500  H4  BGLC   24      -3.160 -12.492 -23.020  1.00  0.00      CEL5
ATOM    501  O4  BGLC   24      -4.225 -14.008 -23.971  1.00  0.00      CEL5
ATOM    502  C6  BGLC   24      -1.683 -14.588 -22.227  1.00  0.00      CEL5
ATOM    503  H61 BGLC   24      -1.086 -13.699 -22.523  1.00  0.00      CEL5
ATOM    504  H62 BGLC   24      -1.135 -15.087 -21.398  1.00  0.00      CEL5
ATOM    505  O6  BGLC   24      -1.713 -15.471 -23.339  1.00  0.00      CEL5
ATOM    506  HO6 BGLC   24      -2.116 -15.046 -24.099  1.00  0.00      CEL5
ATOM    507  C1  BGLC   25      -4.195 -13.321 -25.226  1.00  0.00      CEL5
ATOM    508  H1  BGLC   25      -3.514 -12.444 -25.192  1.00  0.00      CEL5
ATOM    509  C5  BGLC   25      -5.383 -12.158 -26.948  1.00  0.00      CEL5
ATOM    510  H5  BGLC   25      -4.661 -11.320 -26.850  1.00  0.00      CEL5
ATOM    511  O5  BGLC   25      -5.477 -12.888 -25.700  1.00  0.00      CEL5
ATOM    512  C2  BGLC   25      -3.808 -14.311 -26.313  1.00  0.00      CEL5
ATOM    513  H2  BGLC   25      -4.675 -14.997 -26.430  1.00  0.00      CEL5
ATOM    514  O2  BGLC   25      -2.727 -15.166 -25.946  1.00  0.00      CEL5
ATOM    515  HO2 BGLC   25      -2.916 -16.043 -26.286  1.00  0.00      CEL5
ATOM    516  C3  BGLC   25      -3.651 -13.622 -27.670  1.00  0.00      CEL5
ATOM    517  H3  BGLC   25      -3.059 -12.688 -27.570  1.00  0.00      CEL5
ATOM    518  O3  BGLC   25      -2.994 -14.396 -28.667  1.00  0.00      CEL5
ATOM    519  HO3 BGLC   25      -2.953 -13.855 -29.459  1.00  0.00      CEL5
ATOM    520  C4  BGLC   25      -4.955 -13.078 -28.101  1.00  0.00      CEL5
ATOM    521  H4  BGLC   25      -5.688 -13.905 -28.208  1.00  0.00      CEL5
ATOM    522  O4  BGLC   25      -4.811 -12.339 -29.332  1.00  0.00      CEL5
ATOM    523  C6  BGLC   25      -6.739 -11.573 -27.130  1.00  0.00      CEL5
ATOM    524  H61 BGLC   25      -7.461 -12.403 -26.976  1.00  0.00      CEL5
ATOM    525  H62 BGLC   25      -6.947 -10.800 -26.360  1.00  0.00      CEL5
ATOM    526  O6  BGLC   25      -6.926 -11.048 -28.438  1.00  0.00      CEL5
ATOM    527  HO6 BGLC   25      -6.521 -10.177 -28.437  1.00  0.00      CEL5
ATOM    528  C1  BGLC   26      -4.859 -13.024 -30.560  1.00  0.00      CEL5
ATOM    529  H1  BGLC   26      -5.541 -13.900 -30.520  1.00  0.00      CEL5
ATOM    530  C5  BGLC   26      -3.491 -14.093 -32.186  1.00  0.00      CEL5
ATOM    531  H5  BGLC   26      -4.153 -14.984 -32.129  1.00  0.00      CEL5
ATOM    532  O5  BGLC   26      -3.535 -13.377 -30.959  1.00  0.00      CEL5
ATOM    533  C2  BGLC   26      -5.300 -12.001 -31.582  1.00  0.00      CEL5
ATOM    534  H2  BGLC   26      -4.575 -11.160 -31.560  1.00  0.00      CEL5
ATOM    535  O2  BGLC   26      -6.564 -11.437 -31.248  1.00  0.00      CEL5
ATOM    536  HO2 BGLC   26      -6.567 -11.215 -30.314  1.00  0.00      CEL5
ATOM    537  C3  BGLC   26      -5.291 -12.580 -32.988  1.00  0.00      CEL5
ATOM    538  H3  BGLC   26      -6.044 -13.395 -33.028  1.00  0.00      CEL5
ATOM    539  O3  BGLC   26      -5.650 -11.603 -33.961  1.00  0.00      CEL5
ATOM    540  HO3 BGLC   26      -6.060 -10.859 -33.513  1.00  0.00      CEL5
ATOM    541  C4  BGLC   26      -3.941 -13.180 -33.306  1.00  0.00      CEL5
ATOM    542  H4  BGLC   26      -3.188 -12.370 -33.414  1.00  0.00      CEL5
ATOM    543  O4  BGLC   26      -3.943 -14.012 -34.464  1.00  0.00      CEL5
ATOM    544  C6  BGLC   26      -2.049 -14.536 -32.272  1.00  0.00      CEL5
ATOM    545  H61 BGLC   26      -1.394 -13.640 -32.306  1.00  0.00      CEL5
ATOM    546  H62 BGLC   26      -1.797 -15.100 -31.348  1.00  0.00      CEL5
ATOM    547  O6  BGLC   26      -1.789 -15.366 -33.408  1.00  0.00      CEL5
ATOM    548  HO6 BGLC   26      -0.848 -15.369 -33.597  1.00  0.00      CEL5
ATOM    549  C1  BGLC   27      -3.953 -13.392 -35.711  1.00  0.00      CEL5
ATOM    550  H1  BGLC   27      -3.556 -12.356 -35.660  1.00  0.00      CEL5
ATOM    551  C5  BGLC   27      -5.385 -12.887 -37.522  1.00  0.00      CEL5
ATOM    552  H5  BGLC   27      -4.960 -11.860 -37.536  1.00  0.00      CEL5
ATOM    553  O5  BGLC   27      -5.279 -13.443 -36.217  1.00  0.00      CEL5
ATOM    554  C2  BGLC   27      -3.101 -14.284 -36.587  1.00  0.00      CEL5
ATOM    555  H2  BGLC   27      -3.475 -15.326 -36.495  1.00  0.00      CEL5
ATOM    556  O2  BGLC   27      -1.749 -14.271 -36.139  1.00  0.00      CEL5
ATOM    557  HO2 BGLC   27      -1.718 -14.691 -35.276  1.00  0.00      CEL5
ATOM    558  C3  BGLC   27      -3.203 -13.891 -38.048  1.00  0.00      CEL5
ATOM    559  H3  BGLC   27      -2.772 -12.872 -38.152  1.00  0.00      CEL5
ATOM    560  O3  BGLC   27      -2.479 -14.770 -38.908  1.00  0.00      CEL5
ATOM    561  HO3 BGLC   27      -2.736 -14.572 -39.812  1.00  0.00      CEL5
ATOM    562  C4  BGLC   27      -4.639 -13.802 -38.478  1.00  0.00      CEL5
ATOM    563  H4  BGLC   27      -5.114 -14.804 -38.416  1.00  0.00      CEL5
ATOM    564  O4  BGLC   27      -4.723 -13.283 -39.811  1.00  0.00      CEL5
ATOM    565  C6  BGLC   27      -6.868 -12.831 -37.727  1.00  0.00      CEL5
ATOM    566  H61 BGLC   27      -7.276 -13.860 -37.629  1.00  0.00      CEL5
ATOM    567  H62 BGLC   27      -7.338 -12.210 -36.934  1.00  0.00      CEL5
ATOM    568  O6  BGLC   27      -7.227 -12.299 -38.998  1.00  0.00      CEL5
ATOM    569  HO6 BGLC   27      -7.526 -11.398 -38.858  1.00  0.00      CEL5
ATOM    570  C1  BGLC   28      -4.818 -14.218 -40.854  1.00  0.00      CEL5
ATOM    571  H1  BGLC   28      -5.405 -15.112 -40.554  1.00  0.00      CEL5
ATOM    572  C5  BGLC   28      -3.546 -15.468 -42.424  1.00  0.00      CEL5
ATOM    573  H5  BGLC   28      -4.151 -16.359 -42.152  1.00  0.00      CEL5
ATOM    574  O5  BGLC   28      -3.510 -14.549 -41.329  1.00  0.00      CEL5
ATOM    575  C2  BGLC   28      -5.489 -13.478 -41.985  1.00  0.00      CEL5
ATOM    576  H2  BGLC   28      -4.884 -12.576 -42.218  1.00  0.00      CEL5
ATOM    577  O2  BGLC   28      -6.788 -13.041 -41.606  1.00  0.00      CEL5
ATOM    578  HO2 BGLC   28      -6.786 -12.793 -40.678  1.00  0.00      CEL5
ATOM    579  C3  BGLC   28      -5.563 -14.352 -43.220  1.00  0.00      CEL5
ATOM    580  H3  BGLC   28      -6.164 -15.253 -42.973  1.00  0.00      CEL5
ATOM    581  O3  BGLC   28      -6.193 -13.682 -44.300  1.00  0.00      CEL5
ATOM    582  HO3 BGLC   28      -6.163 -14.280 -45.051  1.00  0.00      CEL5
ATOM    583  C4  BGLC   28      -4.186 -14.792 -43.630  1.00  0.00      CEL5
ATOM    584  H4  BGLC   28      -3.588 -13.892 -43.886  1.00  0.00      CEL5
ATOM    585  O4  BGLC   28      -4.228 -15.707 -44.742  1.00  0.00      CEL5
ATOM    586  C6  BGLC   28      -2.116 -15.904 -42.588  1.00  0.00      CEL5
ATOM    587  H61 BGLC   28      -1.454 -15.019 -42.704  1.00  0.00      CEL5
ATOM    588  H62 BGLC   28      -1.782 -16.426 -41.666  1.00  0.00      CEL5
ATOM    589  O6  BGLC   28      -1.954 -16.787 -43.698  1.00  0.00      CEL5
ATOM    590  HO6 BGLC   28      -2.526 -16.528 -44.424  1.00  0.00      CEL5
ATOM    591  C1  BGLC   29      -4.215 -15.172 -46.050  1.00  0.00      CEL5
ATOM    592  H1  BGLC   29      -3.527 -14.301 -46.100  1.00  0.00      CEL5
ATOM    593  C5  BGLC   29      -5.556 -14.191 -47.767  1.00  0.00      CEL5
ATOM    594  H5  BGLC   29      -4.912 -13.286 -47.743  1.00  0.00      CEL5
ATOM    595  O5  BGLC   29      -5.539 -14.851 -46.493  1.00  0.00      CEL5
ATOM    596  C2  BGLC   29      -3.786 -16.257 -47.011  1.00  0.00      CEL5
ATOM    597  H2  BGLC   29      -4.549 -17.065 -46.986  1.00  0.00      CEL5
ATOM    598  O2  BGLC   29      -2.541 -16.828 -46.640  1.00  0.00      CEL5
ATOM    599  HO2 BGLC   29      -2.270 -17.399 -47.362  1.00  0.00      CEL5
ATOM    600  C3  BGLC   29      -3.726 -15.720 -48.424  1.00  0.00      CEL5
ATOM    601  H3  BGLC   29      -2.978 -14.897 -48.428  1.00  0.00      CEL5
ATOM    602  O3  BGLC   29      -3.272 -16.697 -49.354  1.00  0.00      CEL5
ATOM    603  HO3 BGLC   29      -3.428 -16.357 -50.239  1.00  0.00      CEL5
ATOM    604  C4  BGLC   29      -5.069 -15.165 -48.830  1.00  0.00      CEL5
ATOM    605  H4  BGLC   29      -5.794 -16.007 -48.859  1.00  0.00      CEL5
ATOM    606  O4  BGLC   29      -5.027 -14.484 -50.097  1.00  0.00      CEL5
ATOM    607  C6  BGLC   29      -6.991 -13.767 -47.938  1.00  0.00      CEL5
ATOM    608  H61 BGLC   29      -7.630 -14.671 -47.840  1.00  0.00      CEL5
ATOM    609  H62 BGLC   29      -7.282 -13.065 -47.127  1.00  0.00      CEL5
ATOM    610  O6  BGLC   29      -7.245 -13.163 -49.205  1.00  0.00      CEL5
ATOM    611  HO6 BGLC   29      -7.415 -12.228 -49.071  1.00  0.00      CEL5
ATOM    612  C1  BGLC   30      -5.354 -15.251 -51.228  1.00  0.00      CEL5
ATOM    613  H1  BGLC   30      -6.152 -15.989 -50.998  1.00  0.00      CEL5
ATOM    614  C5  BGLC   30      -4.441 -16.794 -52.757  1.00  0.00      CEL5
ATOM    615  H5  BGLC   30      -5.269 -17.492 -52.506  1.00  0.00      CEL5
ATOM    616  O5  BGLC   30      -4.178 -15.901 -51.680  1.00  0.00      CEL5
ATOM    617  C2  BGLC   30      -5.793 -14.346 -52.370  1.00  0.00      CEL5
ATOM    618  H2  BGLC   30      -4.972 -13.635 -52.603  1.00  0.00      CEL5
ATOM    619  O2  BGLC   30      -6.939 -13.581 -51.997  1.00  0.00      CEL5
ATOM    620  HO2 BGLC   30      -6.880 -13.372 -51.062  1.00  0.00      CEL5
ATOM    621  C3  BGLC   30      -6.053 -15.197 -53.615  1.00  0.00      CEL5
ATOM    622  H3  BGLC   30      -6.844 -15.931 -53.348  1.00  0.00      CEL5
ATOM    623  O3  BGLC   30      -6.528 -14.461 -54.738  1.00  0.00      CEL5
ATOM    624  HO3 BGLC   30      -6.519 -15.052 -55.495  1.00  0.00      CEL5
ATOM    625  C4  BGLC   30      -4.808 -15.968 -53.974  1.00  0.00      CEL5
ATOM    626  H4  BGLC   30      -3.974 -15.263 -54.178  1.00  0.00      CEL5
ATOM    627  O4  BGLC   30      -4.991 -16.856 -55.088  1.00  0.00      CEL5
ATOM    628  C6  BGLC   30      -3.158 -17.552 -52.828  1.00  0.00      CEL5
ATOM    629  H61 BGLC   30      -2.306 -16.843 -52.895  1.00  0.00      CEL5
ATOM    630  H62 BGLC   30      -3.037 -18.124 -51.883  1.00  0.00      CEL5
ATOM    631  O6  BGLC   30      -3.113 -18.461 -53.920  1.00  0.00      CEL5
ATOM    632  HO6 BGLC   30      -3.233 -17.975 -54.739  1.00  0.00      CEL5
ATOM    633  C1  BGLC   31      -4.821 -16.325 -56.381  1.00  0.00      CEL5
ATOM    634  H1  BGLC   31      -4.258 -15.367 -56.356  1.00  0.00      CEL5
ATOM    635  C5  BGLC   31      -6.032 -15.708 -58.351  1.00  0.00      CEL5
ATOM    636  H5  BGLC   31      -5.473 -14.751 -58.417  1.00  0.00      CEL5
ATOM    637  O5  BGLC   31      -6.105 -16.142 -56.984  1.00  0.00      CEL5
ATOM    638  C2  BGLC   31      -4.066 -17.370 -57.183  1.00  0.00      CEL5
ATOM    639  H2  BGLC   31      -4.610 -18.336 -57.110  1.00  0.00      CEL5
ATOM    640  O2  BGLC   31      -2.768 -17.558 -56.623  1.00  0.00      CEL5
ATOM    641  HO2 BGLC   31      -2.424 -18.415 -56.886  1.00  0.00      CEL5
ATOM    642  C3  BGLC   31      -3.994 -16.980 -58.651  1.00  0.00      CEL5
ATOM    643  H3  BGLC   31      -3.496 -15.989 -58.703  1.00  0.00      CEL5
ATOM    644  O3  BGLC   31      -3.262 -17.909 -59.448  1.00  0.00      CEL5
ATOM    645  HO3 BGLC   31      -3.416 -17.699 -60.372  1.00  0.00      CEL5
ATOM    646  C4  BGLC   31      -5.365 -16.774 -59.217  1.00  0.00      CEL5
ATOM    647  H4  BGLC   31      -5.954 -17.713 -59.140  1.00  0.00      CEL5
ATOM    648  O4  BGLC   31      -5.290 -16.332 -60.588  1.00  0.00      CEL5
ATOM    649  C6  BGLC   31      -7.470 -15.473 -58.683  1.00  0.00      CEL5
ATOM    650  H61 BGLC   31      -7.976 -16.459 -58.607  1.00  0.00      CEL5
ATOM    651  H62 BGLC   31      -7.938 -14.794 -57.938  1.00  0.00      CEL5
ATOM    652  O6  BGLC   31      -7.663 -14.928 -59.986  1.00  0.00      CEL5
ATOM    653  HO6 BGLC   31      -7.875 -13.999 -59.874  1.00  0.00      CEL5
ATOM    654  C1  BGLC   32      -5.387 -17.284 -61.628  1.00  0.00      CEL5
ATOM    655  H1  BGLC   32      -6.031 -18.142 -61.342  1.00  0.00      CEL5
ATOM    656  C5  BGLC   32      -4.129 -18.632 -63.153  1.00  0.00      CEL5
ATOM    657  H5  BGLC   32      -4.762 -19.499 -62.866  1.00  0.00      CEL5
ATOM    658  O5  BGLC   32      -4.081 -17.699 -62.058  1.00  0.00      CEL5
ATOM    659  C2  BGLC   32      -5.956 -16.521 -62.810  1.00  0.00      CEL5
ATOM    660  H2  BGLC   32      -5.265 -15.679 -63.028  1.00  0.00      CEL5
ATOM    661  O2  BGLC   32      -7.220 -15.945 -62.497  1.00  0.00      CEL5
ATOM    662  HO2 BGLC   32      -7.186 -15.582 -61.609  1.00  0.00      CEL5
ATOM    663  C3  BGLC   32      -6.049 -17.390 -64.055  1.00  0.00      CEL5
ATOM    664  H3  BGLC   32      -6.743 -18.228 -63.831  1.00  0.00      CEL5
ATOM    665  O3  BGLC   32      -6.564 -16.673 -65.173  1.00  0.00      CEL5
ATOM    666  HO3 BGLC   32      -6.485 -17.238 -65.945  1.00  0.00      CEL5
ATOM    667  C4  BGLC   32      -4.705 -17.970 -64.405  1.00  0.00      CEL5
ATOM    668  H4  BGLC   32      -4.013 -17.151 -64.699  1.00  0.00      CEL5
ATOM    669  O4  BGLC   32      -4.816 -18.937 -65.473  1.00  0.00      CEL5
ATOM    670  C6  BGLC   32      -2.708 -19.102 -63.322  1.00  0.00      CEL5
ATOM    671  H61 BGLC   32      -2.077 -18.238 -63.624  1.00  0.00      CEL5
ATOM    672  H62 BGLC   32      -2.319 -19.470 -62.349  1.00  0.00      CEL5
ATOM    673  O6  BGLC   32      -2.596 -20.159 -64.284  1.00  0.00      CEL5
ATOM    674  HO6 BGLC   32      -3.027 -19.909 -65.105  1.00  0.00      CEL5
ATOM    675  C1  BGLC   33      -4.646 -18.500 -66.811  1.00  0.00      CEL5
ATOM    676  H1  BGLC   33      -3.825 -17.755 -66.881  1.00  0.00      CEL5
ATOM    677  C5  BGLC   33      -5.778 -17.542 -68.719  1.00  0.00      CEL5
ATOM    678  H5  BGLC   33      -5.014 -16.737 -68.776  1.00  0.00      CEL5
ATOM    679  O5  BGLC   33      -5.883 -18.012 -67.357  1.00  0.00      CEL5
ATOM    680  C2  BGLC   33      -4.357 -19.723 -67.665  1.00  0.00      CEL5
ATOM    681  H2  BGLC   33      -5.254 -20.378 -67.648  1.00  0.00      CEL5
ATOM    682  O2  BGLC   33      -3.277 -20.507 -67.161  1.00  0.00      CEL5
ATOM    683  HO2 BGLC   33      -3.234 -21.307 -67.689  1.00  0.00      CEL5
ATOM    684  C3  BGLC   33      -4.137 -19.306 -69.105  1.00  0.00      CEL5
ATOM    685  H3  BGLC   33      -3.359 -18.512 -69.083  1.00  0.00      CEL5
ATOM    686  O3  BGLC   33      -3.657 -20.372 -69.919  1.00  0.00      CEL5
ATOM    687  HO3 BGLC   33      -2.730 -20.193 -70.094  1.00  0.00      CEL5
ATOM    688  C4  BGLC   33      -5.392 -18.688 -69.665  1.00  0.00      CEL5
ATOM    689  H4  BGLC   33      -6.212 -19.437 -69.637  1.00  0.00      CEL5
ATOM    690  O4  BGLC   33      -5.225 -18.204 -71.014  1.00  0.00      CEL5
ATOM    691  C6  BGLC   33      -7.142 -16.945 -68.969  1.00  0.00      CEL5
ATOM    692  H61 BGLC   33      -7.896 -17.759 -68.919  1.00  0.00      CEL5
ATOM    693  H62 BGLC   33      -7.380 -16.226 -68.156  1.00  0.00      CEL5
ATOM    694  O6  BGLC   33      -7.256 -16.264 -70.220  1.00  0.00      CEL5
ATOM    695  HO6 BGLC   33      -7.555 -15.371 -70.038  1.00  0.00      CEL5
ATOM    696  C1  BGLC   34      -5.507 -19.071 -72.103  1.00  0.00      CEL5
ATOM    697  H1  BGLC   34      -6.260 -19.840 -71.830  1.00  0.00      CEL5
ATOM    698  C5  BGLC   34      -4.500 -20.496 -73.792  1.00  0.00      CEL5
ATOM    699  H5  BGLC   34      -5.235 -21.296 -73.558  1.00  0.00      CEL5
ATOM    700  O5  BGLC   34      -4.304 -19.663 -72.632  1.00  0.00      CEL5
ATOM    701  C2  BGLC   34      -6.016 -18.148 -73.200  1.00  0.00      CEL5
ATOM    702  H2  BGLC   34      -5.209 -17.411 -73.402  1.00  0.00      CEL5
ATOM    703  O2  BGLC   34      -7.163 -17.397 -72.794  1.00  0.00      CEL5
ATOM    704  HO2 BGLC   34      -6.989 -17.026 -71.926  1.00  0.00      CEL5
ATOM    705  C3  BGLC   34      -6.277 -18.916 -74.486  1.00  0.00      CEL5
ATOM    706  H3  BGLC   34      -7.061 -19.675 -74.274  1.00  0.00      CEL5
ATOM    707  O3  BGLC   34      -6.731 -18.075 -75.545  1.00  0.00      CEL5
ATOM    708  HO3 BGLC   34      -6.714 -18.603 -76.346  1.00  0.00      CEL5
ATOM    709  C4  BGLC   34      -5.035 -19.637 -74.932  1.00  0.00      CEL5
ATOM    710  H4  BGLC   34      -4.260 -18.869 -75.142  1.00  0.00      CEL5
ATOM    711  O4  BGLC   34      -5.245 -20.394 -76.133  1.00  0.00      CEL5
ATOM    712  C6  BGLC   34      -3.146 -21.140 -74.058  1.00  0.00      CEL5
ATOM    713  H61 BGLC   34      -2.367 -20.371 -74.242  1.00  0.00      CEL5
ATOM    714  H62 BGLC   34      -2.832 -21.710 -73.158  1.00  0.00      CEL5
ATOM    715  O6  BGLC   34      -3.156 -22.023 -75.179  1.00  0.00      CEL5
ATOM    716  HO6 BGLC   34      -2.685 -22.827 -74.948  1.00  0.00      CEL5
ATOM    717  C1  BGLC   35      -4.951 -19.753 -77.355  1.00  0.00      CEL5
ATOM    718  H1  BGLC   35      -4.238 -18.912 -77.218  1.00  0.00      CEL5
ATOM    719  C5  BGLC   35      -5.894 -18.517 -79.141  1.00  0.00      CEL5
ATOM    720  H5  BGLC   35      -5.117 -17.742 -78.971  1.00  0.00      CEL5
ATOM    721  O5  BGLC   35      -6.155 -19.259 -77.942  1.00  0.00      CEL5
ATOM    722  C2  BGLC   35      -4.343 -20.782 -78.289  1.00  0.00      CEL5
ATOM    723  H2  BGLC   35      -5.017 -21.665 -78.312  1.00  0.00      CEL5
ATOM    724  O2  BGLC   35      -3.056 -21.186 -77.811  1.00  0.00      CEL5
ATOM    725  HO2 BGLC   35      -3.145 -21.599 -76.949  1.00  0.00      CEL5
ATOM    726  C3  BGLC   35      -4.205 -20.234 -79.703  1.00  0.00      CEL5
ATOM    727  H3  BGLC   35      -3.389 -19.486 -79.611  1.00  0.00      CEL5
ATOM    728  O3  BGLC   35      -3.774 -21.211 -80.649  1.00  0.00      CEL5
ATOM    729  HO3 BGLC   35      -2.991 -20.863 -81.083  1.00  0.00      CEL5
ATOM    730  C4  BGLC   35      -5.436 -19.510 -80.201  1.00  0.00      CEL5
ATOM    731  H4  BGLC   35      -6.249 -20.253 -80.351  1.00  0.00      CEL5
ATOM    732  O4  BGLC   35      -5.200 -18.779 -81.418  1.00  0.00      CEL5
ATOM    733  C6  BGLC   35      -7.206 -17.826 -79.406  1.00  0.00      CEL5
ATOM    734  H61 BGLC   35      -7.980 -18.621 -79.459  1.00  0.00      CEL5
ATOM    735  H62 BGLC   35      -7.463 -17.172 -78.545  1.00  0.00      CEL5
ATOM    736  O6  BGLC   35      -7.236 -17.050 -80.608  1.00  0.00      CEL5
ATOM    737  HO6 BGLC   35      -7.347 -16.128 -80.363  1.00  0.00      CEL5
ATOM    738  C1  BGLC   36      -5.261 -19.465 -82.646  1.00  0.00      CEL5
ATOM    739  H1  BGLC   36      -5.960 -20.327 -82.593  1.00  0.00      CEL5
ATOM    740  C5  BGLC   36      -3.968 -20.577 -84.309  1.00  0.00      CEL5
ATOM    741  H5  BGLC   36      -4.717 -21.394 -84.225  1.00  0.00      CEL5
ATOM    742  O5  BGLC   36      -3.950 -19.843 -83.082  1.00  0.00      CEL5
ATOM    743  C2  BGLC   36      -5.708 -18.428 -83.659  1.00  0.00      CEL5
ATOM    744  H2  BGLC   36      -4.960 -17.606 -83.639  1.00  0.00      CEL5
ATOM    745  O2  BGLC   36      -6.977 -17.862 -83.313  1.00  0.00      CEL5
ATOM    746  HO2 BGLC   36      -6.941 -17.598 -82.391  1.00  0.00      CEL5
ATOM    747  C3  BGLC   36      -5.706 -18.997 -85.073  1.00  0.00      CEL5
ATOM    748  H3  BGLC   36      -6.471 -19.802 -85.111  1.00  0.00      CEL5
ATOM    749  O3  BGLC   36      -6.059 -18.012 -86.042  1.00  0.00      CEL5
ATOM    750  HO3 BGLC   36      -5.909 -18.412 -86.902  1.00  0.00      CEL5
ATOM    751  C4  BGLC   36      -4.364 -19.612 -85.419  1.00  0.00      CEL5
ATOM    752  H4  BGLC   36      -3.589 -18.817 -85.463  1.00  0.00      CEL5
ATOM    753  O4  BGLC   36      -4.410 -20.337 -86.660  1.00  0.00      CEL5
ATOM    754  C6  BGLC   36      -2.594 -21.200 -84.459  1.00  0.00      CEL5
ATOM    755  H61 BGLC   36      -1.820 -20.411 -84.578  1.00  0.00      CEL5
ATOM    756  H62 BGLC   36      -2.348 -21.754 -83.528  1.00  0.00      CEL5
ATOM    757  O6  BGLC   36      -2.533 -22.122 -85.555  1.00  0.00      CEL5
ATOM    758  HO6 BGLC   36      -2.509 -21.643 -86.387  1.00  0.00      CEL5
ATOM    759  C1  BGLC   37      -4.122 -19.659 -87.862  1.00  0.00      CEL5
ATOM    760  H1  BGLC   37      -3.261 -18.968 -87.742  1.00  0.00      CEL5
ATOM    761  C5  BGLC   37      -5.129 -18.289 -89.559  1.00  0.00      CEL5
ATOM    762  H5  BGLC   37      -4.305 -17.548 -89.468  1.00  0.00      CEL5
ATOM    763  O5  BGLC   37      -5.305 -18.999 -88.326  1.00  0.00      CEL5
ATOM    764  C2  BGLC   37      -3.835 -20.733 -88.899  1.00  0.00      CEL5
ATOM    765  H2  BGLC   37      -4.743 -21.373 -88.926  1.00  0.00      CEL5
ATOM    766  O2  BGLC   37      -2.734 -21.571 -88.526  1.00  0.00      CEL5
ATOM    767  HO2 BGLC   37      -3.001 -22.488 -88.623  1.00  0.00      CEL5
ATOM    768  C3  BGLC   37      -3.645 -20.152 -90.294  1.00  0.00      CEL5
ATOM    769  H3  BGLC   37      -2.737 -19.512 -90.299  1.00  0.00      CEL5
ATOM    770  O3  BGLC   37      -3.458 -21.188 -91.258  1.00  0.00      CEL5
ATOM    771  HO3 BGLC   37      -2.627 -21.635 -91.082  1.00  0.00      CEL5
ATOM    772  C4  BGLC   37      -4.825 -19.280 -90.670  1.00  0.00      CEL5
ATOM    773  H4  BGLC   37      -5.721 -19.928 -90.771  1.00  0.00      CEL5
ATOM    774  O4  BGLC   37      -4.624 -18.529 -91.876  1.00  0.00      CEL5
ATOM    775  C6  BGLC   37      -6.448 -17.559 -89.706  1.00  0.00      CEL5
ATOM    776  H61 BGLC   37      -7.285 -18.289 -89.671  1.00  0.00      CEL5
ATOM    777  H62 BGLC   37      -6.566 -16.884 -88.831  1.00  0.00      CEL5
ATOM    778  O6  BGLC   37      -6.557 -16.791 -90.907  1.00  0.00      CEL5
ATOM    779  HO6 BGLC   37      -6.933 -15.934 -90.692  1.00  0.00      CEL5
ATOM    780  C1  BGLC   38      -4.801 -19.236 -93.076  1.00  0.00      CEL5
ATOM    781  H1  BGLC   38      -5.406 -20.151 -92.904  1.00  0.00      CEL5
ATOM    782  C5  BGLC   38      -3.709 -20.412 -94.777  1.00  0.00      CEL5
ATOM    783  H5  BGLC   38      -4.363 -21.266 -94.498  1.00  0.00      CEL5
ATOM    784  O5  BGLC   38      -3.541 -19.550 -93.659  1.00  0.00      CEL5
ATOM    785  C2  BGLC   38      -5.482 -18.332 -94.085  1.00  0.00      CEL5
ATOM    786  H2  BGLC   38      -4.828 -17.451 -94.262  1.00  0.00      CEL5
ATOM    787  O2  BGLC   38      -6.722 -17.855 -93.565  1.00  0.00      CEL5
ATOM    788  HO2 BGLC   38      -6.542 -17.463 -92.707  1.00  0.00      CEL5
ATOM    789  C3  BGLC   38      -5.667 -19.082 -95.407  1.00  0.00      CEL5
ATOM    790  H3  BGLC   38      -6.327 -19.951 -95.201  1.00  0.00      CEL5
ATOM    791  O3  BGLC   38      -6.284 -18.310 -96.435  1.00  0.00      CEL5
ATOM    792  HO3 BGLC   38      -6.248 -18.837 -97.236  1.00  0.00      CEL5
ATOM    793  C4  BGLC   38      -4.342 -19.608 -95.899  1.00  0.00      CEL5
ATOM    794  H4  BGLC   38      -3.664 -18.756 -96.119  1.00  0.00      CEL5
ATOM    795  O4  BGLC   38      -4.473 -20.457 -97.056  1.00  0.00      CEL5
ATOM    796  C6  BGLC   38      -2.347 -20.942 -95.089  1.00  0.00      CEL5
ATOM    797  H61 BGLC   38      -1.658 -20.111 -95.351  1.00  0.00      CEL5
ATOM    798  H62 BGLC   38      -1.936 -21.449 -94.190  1.00  0.00      CEL5
ATOM    799  O6  BGLC   38      -2.431 -21.879 -96.162  1.00  0.00      CEL5
ATOM    800  HO6 BGLC   38      -2.794 -21.431 -96.929  1.00  0.00      CEL5
ATOM    801  C1  BGLC   39      -4.375 -19.855 -98.323  1.00  0.00      CEL5
ATOM    802  H1  BGLC   39      -3.767 -18.926 -98.283  1.00  0.00      CEL5
ATOM    803  C5  BGLC   39      -5.667 -18.926-100.077  1.00  0.00      CEL5
ATOM    804  H5  BGLC   39      -5.039 -18.013 -99.988  1.00  0.00      CEL5
ATOM    805  O5  BGLC   39      -5.691 -19.604 -98.817  1.00  0.00      CEL5
ATOM    806  C2  BGLC   39      -3.747 -20.845 -99.293  1.00  0.00      CEL5
ATOM    807  H2  BGLC   39      -4.418 -21.731 -99.295  1.00  0.00      CEL5
ATOM    808  O2  BGLC   39      -2.452 -21.282 -98.873  1.00  0.00      CEL5
ATOM    809  HO2 BGLC   39      -2.242 -22.098 -99.334  1.00  0.00      CEL5
ATOM    810  C3  BGLC   39      -3.701 -20.289-100.706  1.00  0.00      CEL5
ATOM    811  H3  BGLC   39      -3.041 -19.396-100.691  1.00  0.00      CEL5
ATOM    812  O3  BGLC   39      -3.126 -21.219-101.630  1.00  0.00      CEL5
ATOM    813  HO3 BGLC   39      -2.431 -20.755-102.102  1.00  0.00      CEL5
ATOM    814  C4  BGLC   39      -5.080 -19.845-101.142  1.00  0.00      CEL5
ATOM    815  H4  BGLC   39      -5.743 -20.734-101.213  1.00  0.00      CEL5
ATOM    816  O4  BGLC   39      -5.047 -19.143-102.391  1.00  0.00      CEL5
ATOM    817  C6  BGLC   39      -7.107 -18.531-100.282  1.00  0.00      CEL5
ATOM    818  H61 BGLC   39      -7.702 -19.453-100.455  1.00  0.00      CEL5
ATOM    819  H62 BGLC   39      -7.491 -18.056 -99.354  1.00  0.00      CEL5
ATOM    820  O6  BGLC   39      -7.307 -17.620-101.363  1.00  0.00      CEL5
ATOM    821  HO6 BGLC   39      -7.540 -16.761-101.005  1.00  0.00      CEL5
ATOM    822  C1  BGLC   40      -5.410 -19.855-103.547  1.00  0.00      CEL5
ATOM    823  H1  BGLC   40      -6.237 -20.567-103.337  1.00  0.00      CEL5
ATOM    824  C5  BGLC   40      -4.607 -21.260-105.297  1.00  0.00      CEL5
ATOM    825  H5  BGLC   40      -5.475 -21.920-105.088  1.00  0.00      CEL5
ATOM    826  O5  BGLC   40      -4.280 -20.533-104.111  1.00  0.00      CEL5
ATOM    827  C2  BGLC   40      -5.840 -18.803-104.554  1.00  0.00      CEL5
ATOM    828  H2  BGLC   40      -4.994 -18.092-104.673  1.00  0.00      CEL5
ATOM    829  O2  BGLC   40      -6.978 -18.056-104.106  1.00  0.00      CEL5
ATOM    830  HO2 BGLC   40      -6.834 -17.778-103.199  1.00  0.00      CEL5
ATOM    831  C3  BGLC   40      -6.149 -19.433-105.903  1.00  0.00      CEL5
ATOM    832  H3  BGLC   40      -7.016 -20.113-105.767  1.00  0.00      CEL5
ATOM    833  O3  BGLC   40      -6.538 -18.434-106.847  1.00  0.00      CEL5
ATOM    834  HO3 BGLC   40      -6.798 -17.680-106.313  1.00  0.00      CEL5
ATOM    835  C4  BGLC   40      -4.974 -20.260-106.390  1.00  0.00      CEL5
ATOM    836  H4  BGLC   40      -4.106 -19.585-106.552  1.00  0.00      CEL5
ATOM    837  O4  BGLC   40      -5.263 -20.932-107.619  1.00  0.00      CEL5
ATOM    838  HO4 BGLC   40      -5.479 -20.268-108.278  1.00  0.00      CEL5
ATOM    839  C6  BGLC   40      -3.400 -22.123-105.600  1.00  0.00      CEL5
ATOM    840  H61 BGLC   40      -2.536 -21.477-105.867  1.00  0.00      CEL5
ATOM    841  H62 BGLC   40      -3.115 -22.692-104.689  1.00  0.00      CEL5
ATOM    842  O6  BGLC   40      -3.675 -23.044-106.662  1.00  0.00      CEL5
ATOM    843  HO6 BGLC   40      -4.011 -22.498-107.376  1.00  0.00      CEL5
ATOM    844  C1  BGLC    1      -6.230   0.536 100.862  1.00  0.00      CEL5
ATOM    845  H1  BGLC    1      -6.007   1.603 101.075  1.00  0.00      CEL5
ATOM    846  O1  BGLC    1      -6.198  -0.189 102.060  1.00  0.00      CEL5
ATOM    847  HO1 BGLC    1      -5.270  -0.248 102.299  1.00  0.00      CEL5
ATOM    848  C5  BGLC    1      -7.615   1.105  99.034  1.00  0.00      CEL5
ATOM    849  H5  BGLC    1      -7.223   2.139  99.141  1.00  0.00      CEL5
ATOM    850  O5  BGLC    1      -7.531   0.432 100.294  1.00  0.00      CEL5
ATOM    851  C2  BGLC    1      -5.174  -0.044  99.927  1.00  0.00      CEL5
ATOM    852  H2  BGLC    1      -5.333  -1.144  99.898  1.00  0.00      CEL5
ATOM    853  O2  BGLC    1      -3.856   0.199 100.441  1.00  0.00      CEL5
ATOM    854  HO2 BGLC    1      -3.285   0.454  99.713  1.00  0.00      CEL5
ATOM    855  C3  BGLC    1      -5.329   0.461  98.499  1.00  0.00      CEL5
ATOM    856  H3  BGLC    1      -5.055   1.538  98.466  1.00  0.00      CEL5
ATOM    857  O3  BGLC    1      -4.458  -0.226  97.613  1.00  0.00      CEL5
ATOM    858  HO3 BGLC    1      -4.615   0.070  96.713  1.00  0.00      CEL5
ATOM    859  C4  BGLC    1      -6.760   0.316  98.053  1.00  0.00      CEL5
ATOM    860  H4  BGLC    1      -7.068  -0.751  98.095  1.00  0.00      CEL5
ATOM    861  O4  BGLC    1      -6.951   0.827  96.732  1.00  0.00      CEL5
ATOM    862  C6  BGLC    1      -9.075   1.193  98.672  1.00  0.00      CEL5
ATOM    863  H61 BGLC    1      -9.409   0.213  98.268  1.00  0.00      CEL5
ATOM    864  H62 BGLC    1      -9.684   1.400  99.578  1.00  0.00      CEL5
ATOM    865  O6  BGLC    1      -9.321   2.230  97.718  1.00  0.00      CEL5
ATOM    866  HO6 BGLC    1      -8.961   1.942  96.876  1.00  0.00      CEL5
ATOM    867  C1  BGLC    2      -6.992  -0.106  95.663  1.00  0.00      CEL5
ATOM    868  H1  BGLC    2      -7.487  -1.056  95.955  1.00  0.00      CEL5
ATOM    869  C5  BGLC    2      -5.634  -1.138  93.952  1.00  0.00      CEL5
ATOM    870  H5  BGLC    2      -6.012  -2.153  94.199  1.00  0.00      CEL5
ATOM    871  O5  BGLC    2      -5.674  -0.319  95.144  1.00  0.00      CEL5
ATOM    872  C2  BGLC    2      -7.764   0.592  94.565  1.00  0.00      CEL5
ATOM    873  H2  BGLC    2      -7.161   1.482  94.286  1.00  0.00      CEL5
ATOM    874  O2  BGLC    2      -9.030   1.073  95.028  1.00  0.00      CEL5
ATOM    875  HO2 BGLC    2      -8.952   2.028  94.970  1.00  0.00      CEL5
ATOM    876  C3  BGLC    2      -7.871  -0.255  93.311  1.00  0.00      CEL5
ATOM    877  H3  BGLC    2      -8.363  -1.214  93.580  1.00  0.00      CEL5
ATOM    878  O3  BGLC    2      -8.685   0.357  92.306  1.00  0.00      CEL5
ATOM    879  HO3 BGLC    2      -8.287   1.157  91.957  1.00  0.00      CEL5
ATOM    880  C4  BGLC    2      -6.479  -0.561  92.812  1.00  0.00      CEL5
ATOM    881  H4  BGLC    2      -5.989   0.392  92.520  1.00  0.00      CEL5
ATOM    882  O4  BGLC    2      -6.503  -1.449  91.682  1.00  0.00      CEL5
ATOM    883  C6  BGLC    2      -4.155  -1.215  93.631  1.00  0.00      CEL5
ATOM    884  H61 BGLC    2      -3.786  -0.227  93.283  1.00  0.00      CEL5
ATOM    885  H62 BGLC    2      -3.582  -1.448  94.555  1.00  0.00      CEL5
ATOM    886  O6  BGLC    2      -3.848  -2.185  92.626  1.00  0.00      CEL5
ATOM    887  HO6 BGLC    2      -4.106  -3.066  92.906  1.00  0.00      CEL5
ATOM    888  C1  BGLC    3      -6.393  -0.817  90.420  1.00  0.00      CEL5
ATOM    889  H1  BGLC    3      -6.513   0.282  90.525  1.00  0.00      CEL5
ATOM    890  C5  BGLC    3      -7.329  -0.587  88.291  1.00  0.00      CEL5
ATOM    891  H5  BGLC    3      -7.087   0.488  88.433  1.00  0.00      CEL5
ATOM    892  O5  BGLC    3      -7.452  -1.234  89.564  1.00  0.00      CEL5
ATOM    893  C2  BGLC    3      -5.028  -1.128  89.811  1.00  0.00      CEL5
ATOM    894  H2  BGLC    3      -4.873  -2.216  89.973  1.00  0.00      CEL5
ATOM    895  O2  BGLC    3      -3.998  -0.418  90.504  1.00  0.00      CEL5
ATOM    896  HO2 BGLC    3      -3.651  -1.001  91.183  1.00  0.00      CEL5
ATOM    897  C3  BGLC    3      -4.928  -0.886  88.303  1.00  0.00      CEL5
ATOM    898  H3  BGLC    3      -4.791   0.208  88.167  1.00  0.00      CEL5
ATOM    899  O3  BGLC    3      -3.799  -1.523  87.712  1.00  0.00      CEL5
ATOM    900  HO3 BGLC    3      -3.576  -1.000  86.938  1.00  0.00      CEL5
ATOM    901  C4  BGLC    3      -6.186  -1.274  87.573  1.00  0.00      CEL5
ATOM    902  H4  BGLC    3      -6.333  -2.375  87.610  1.00  0.00      CEL5
ATOM    903  O4  BGLC    3      -6.155  -0.817  86.218  1.00  0.00      CEL5
ATOM    904  C6  BGLC    3      -8.662  -0.655  87.607  1.00  0.00      CEL5
ATOM    905  H61 BGLC    3      -8.768  -1.635  87.095  1.00  0.00      CEL5
ATOM    906  H62 BGLC    3      -9.469  -0.543  88.363  1.00  0.00      CEL5
ATOM    907  O6  BGLC    3      -8.824   0.379  86.642  1.00  0.00      CEL5
ATOM    908  HO6 BGLC    3      -8.418   0.083  85.824  1.00  0.00      CEL5
ATOM    909  C1  BGLC    4      -6.004  -1.777  85.186  1.00  0.00      CEL5
ATOM    910  H1  BGLC    4      -6.466  -2.751  85.455  1.00  0.00      CEL5
ATOM    911  C5  BGLC    4      -4.406  -2.775  83.673  1.00  0.00      CEL5
ATOM    912  H5  BGLC    4      -4.795  -3.791  83.899  1.00  0.00      CEL5
ATOM    913  O5  BGLC    4      -4.622  -1.925  84.820  1.00  0.00      CEL5
ATOM    914  C2  BGLC    4      -6.720  -1.161  84.002  1.00  0.00      CEL5
ATOM    915  H2  BGLC    4      -6.246  -0.173  83.821  1.00  0.00      CEL5
ATOM    916  O2  BGLC    4      -8.101  -0.928  84.293  1.00  0.00      CEL5
ATOM    917  HO2 BGLC    4      -8.400  -0.286  83.646  1.00  0.00      CEL5
ATOM    918  C3  BGLC    4      -6.572  -2.002  82.752  1.00  0.00      CEL5
ATOM    919  H3  BGLC    4      -7.059  -2.981  82.950  1.00  0.00      CEL5
ATOM    920  O3  BGLC    4      -7.235  -1.415  81.637  1.00  0.00      CEL5
ATOM    921  HO3 BGLC    4      -6.948  -1.912  80.867  1.00  0.00      CEL5
ATOM    922  C4  BGLC    4      -5.119  -2.245  82.429  1.00  0.00      CEL5
ATOM    923  H4  BGLC    4      -4.636  -1.287  82.139  1.00  0.00      CEL5
ATOM    924  O4  BGLC    4      -4.981  -3.211  81.370  1.00  0.00      CEL5
ATOM    925  C6  BGLC    4      -2.897  -2.849  83.522  1.00  0.00      CEL5
ATOM    926  H61 BGLC    4      -2.512  -1.834  83.287  1.00  0.00      CEL5
ATOM    927  H62 BGLC    4      -2.434  -3.167  84.480  1.00  0.00      CEL5
ATOM    928  O6  BGLC    4      -2.477  -3.741  82.485  1.00  0.00      CEL5
ATOM    929  HO6 BGLC    4      -2.537  -4.661  82.754  1.00  0.00      CEL5
ATOM    930  C1  BGLC    5      -4.857  -2.717  80.051  1.00  0.00      CEL5
ATOM    931  H1  BGLC    5      -4.204  -1.818  80.017  1.00  0.00      CEL5
ATOM    932  C5  BGLC    5      -6.082  -1.875  78.216  1.00  0.00      CEL5
ATOM    933  H5  BGLC    5      -5.298  -1.089  78.177  1.00  0.00      CEL5
ATOM    934  O5  BGLC    5      -6.158  -2.450  79.528  1.00  0.00      CEL5
ATOM    935  C2  BGLC    5      -4.274  -3.833  79.196  1.00  0.00      CEL5
ATOM    936  H2  BGLC    5      -4.891  -4.743  79.358  1.00  0.00      CEL5
ATOM    937  O2  BGLC    5      -2.940  -4.136  79.619  1.00  0.00      CEL5
ATOM    938  HO2 BGLC    5      -2.853  -4.002  80.566  1.00  0.00      CEL5
ATOM    939  C3  BGLC    5      -4.341  -3.514  77.695  1.00  0.00      CEL5
ATOM    940  H3  BGLC    5      -3.595  -2.719  77.483  1.00  0.00      CEL5
ATOM    941  O3  BGLC    5      -4.010  -4.642  76.899  1.00  0.00      CEL5
ATOM    942  HO3 BGLC    5      -4.169  -4.410  75.981  1.00  0.00      CEL5
ATOM    943  C4  BGLC    5      -5.702  -3.001  77.280  1.00  0.00      CEL5
ATOM    944  H4  BGLC    5      -6.460  -3.809  77.362  1.00  0.00      CEL5
ATOM    945  O4  BGLC    5      -5.696  -2.464  75.954  1.00  0.00      CEL5
ATOM    946  C6  BGLC    5      -7.410  -1.212  77.935  1.00  0.00      CEL5
ATOM    947  H61 BGLC    5      -7.420  -0.786  76.909  1.00  0.00      CEL5
ATOM    948  H62 BGLC    5      -8.230  -1.958  77.997  1.00  0.00      CEL5
ATOM    949  O6  BGLC    5      -7.649  -0.162  78.880  1.00  0.00      CEL5
ATOM    950  HO6 BGLC    5      -7.553  -0.513  79.769  1.00  0.00      CEL5
ATOM    951  C1  BGLC    6      -5.994  -3.322  74.867  1.00  0.00      CEL5
ATOM    952  H1  BGLC    6      -6.758  -4.082  75.137  1.00  0.00      CEL5
ATOM    953  C5  BGLC    6      -5.006  -4.749  73.219  1.00  0.00      CEL5
ATOM    954  H5  BGLC    6      -5.816  -5.493  73.376  1.00  0.00      CEL5
ATOM    955  O5  BGLC    6      -4.801  -3.966  74.412  1.00  0.00      CEL5
ATOM    956  C2  BGLC    6      -6.512  -2.409  73.768  1.00  0.00      CEL5
ATOM    957  H2  BGLC    6      -5.761  -1.603  73.627  1.00  0.00      CEL5
ATOM    958  O2  BGLC    6      -7.741  -1.796  74.172  1.00  0.00      CEL5
ATOM    959  HO2 BGLC    6      -8.000  -1.198  73.468  1.00  0.00      CEL5
ATOM    960  C3  BGLC    6      -6.667  -3.128  72.434  1.00  0.00      CEL5
ATOM    961  H3  BGLC    6      -7.458  -3.901  72.539  1.00  0.00      CEL5
ATOM    962  O3  BGLC    6      -7.087  -2.225  71.415  1.00  0.00      CEL5
ATOM    963  HO3 BGLC    6      -7.002  -2.622  70.546  1.00  0.00      CEL5
ATOM    964  C4  BGLC    6      -5.382  -3.829  72.065  1.00  0.00      CEL5
ATOM    965  H4  BGLC    6      -4.566  -3.089  71.923  1.00  0.00      CEL5
ATOM    966  O4  BGLC    6      -5.533  -4.637  70.893  1.00  0.00      CEL5
ATOM    967  C6  BGLC    6      -3.701  -5.487  73.057  1.00  0.00      CEL5
ATOM    968  H61 BGLC    6      -2.923  -4.746  72.774  1.00  0.00      CEL5
ATOM    969  H62 BGLC    6      -3.413  -5.964  74.018  1.00  0.00      CEL5
ATOM    970  O6  BGLC    6      -3.681  -6.492  72.056  1.00  0.00      CEL5
ATOM    971  HO6 BGLC    6      -2.779  -6.812  71.982  1.00  0.00      CEL5
ATOM    972  C1  BGLC    7      -5.269  -4.024  69.650  1.00  0.00      CEL5
ATOM    973  H1  BGLC    7      -4.524  -3.204  69.740  1.00  0.00      CEL5
ATOM    974  C5  BGLC    7      -6.318  -2.956  67.805  1.00  0.00      CEL5
ATOM    975  H5  BGLC    7      -5.540  -2.165  67.853  1.00  0.00      CEL5
ATOM    976  O5  BGLC    7      -6.504  -3.555  69.102  1.00  0.00      CEL5
ATOM    977  C2  BGLC    7      -4.741  -5.120  68.737  1.00  0.00      CEL5
ATOM    978  H2  BGLC    7      -5.490  -5.938  68.689  1.00  0.00      CEL5
ATOM    979  O2  BGLC    7      -3.542  -5.687  69.271  1.00  0.00      CEL5
ATOM    980  HO2 BGLC    7      -3.752  -6.124  70.100  1.00  0.00      CEL5
ATOM    981  C3  BGLC    7      -4.565  -4.603  67.315  1.00  0.00      CEL5
ATOM    982  H3  BGLC    7      -3.828  -3.772  67.323  1.00  0.00      CEL5
ATOM    983  O3  BGLC    7      -4.081  -5.604  66.427  1.00  0.00      CEL5
ATOM    984  HO3 BGLC    7      -4.174  -5.279  65.529  1.00  0.00      CEL5
ATOM    985  C4  BGLC    7      -5.870  -4.034  66.832  1.00  0.00      CEL5
ATOM    986  H4  BGLC    7      -6.643  -4.831  66.794  1.00  0.00      CEL5
ATOM    987  O4  BGLC    7      -5.756  -3.393  65.562  1.00  0.00      CEL5
ATOM    988  C6  BGLC    7      -7.617  -2.315  67.375  1.00  0.00      CEL5
ATOM    989  H61 BGLC    7      -7.556  -2.011  66.308  1.00  0.00      CEL5
ATOM    990  H62 BGLC    7      -8.431  -3.066  67.472  1.00  0.00      CEL5
ATOM    991  O6  BGLC    7      -7.954  -1.162  68.145  1.00  0.00      CEL5
ATOM    992  HO6 BGLC    7      -8.459  -0.576  67.577  1.00  0.00      CEL5
ATOM    993  C1  BGLC    8      -5.946  -4.177  64.407  1.00  0.00      CEL5
ATOM    994  H1  BGLC    8      -6.665  -5.004  64.588  1.00  0.00      CEL5
ATOM    995  C5  BGLC    8      -4.794  -5.434  62.744  1.00  0.00      CEL5
ATOM    996  H5  BGLC    8      -5.536  -6.248  62.889  1.00  0.00      CEL5
ATOM    997  O5  BGLC    8      -4.681  -4.686  63.968  1.00  0.00      CEL5
ATOM    998  C2  BGLC    8      -6.487  -3.239  63.343  1.00  0.00      CEL5
ATOM    999  H2  BGLC    8      -5.759  -2.409  63.221  1.00  0.00      CEL5
ATOM   1000  O2  BGLC    8      -7.739  -2.664  63.736  1.00  0.00      CEL5
ATOM   1001  HO2 BGLC    8      -8.003  -2.110  62.998  1.00  0.00      CEL5
ATOM   1002  C3  BGLC    8      -6.607  -3.958  62.010  1.00  0.00      CEL5
ATOM   1003  H3  BGLC    8      -7.315  -4.806  62.124  1.00  0.00      CEL5
ATOM   1004  O3  BGLC    8      -7.136  -3.109  61.002  1.00  0.00      CEL5
ATOM   1005  HO3 BGLC    8      -6.872  -3.444  60.142  1.00  0.00      CEL5
ATOM   1006  C4  BGLC    8      -5.266  -4.522  61.618  1.00  0.00      CEL5
ATOM   1007  H4  BGLC    8      -4.529  -3.704  61.471  1.00  0.00      CEL5
ATOM   1008  O4  BGLC    8      -5.349  -5.331  60.447  1.00  0.00      CEL5
ATOM   1009  C6  BGLC    8      -3.441  -6.061  62.508  1.00  0.00      CEL5
ATOM   1010  H61 BGLC    8      -2.768  -5.299  62.060  1.00  0.00      CEL5
ATOM   1011  H62 BGLC    8      -3.005  -6.389  63.476  1.00  0.00      CEL5
ATOM   1012  O6  BGLC    8      -3.494  -7.206  61.662  1.00  0.00      CEL5
ATOM   1013  HO6 BGLC    8      -2.665  -7.686  61.723  1.00  0.00      CEL5
ATOM   1014  C1  BGLC    9      -5.153  -4.709  59.194  1.00  0.00      CEL5
ATOM   1015  H1  BGLC    9      -4.374  -3.918  59.238  1.00  0.00      CEL5
ATOM   1016  C5  BGLC    9      -6.298  -3.643  57.399  1.00  0.00      CEL5
ATOM   1017  H5  BGLC    9      -5.554  -2.817  57.407  1.00  0.00      CEL5
ATOM   1018  O5  BGLC    9      -6.407  -4.223  58.708  1.00  0.00      CEL5
ATOM   1019  C2  BGLC    9      -4.742  -5.826  58.260  1.00  0.00      CEL5
ATOM   1020  H2  BGLC    9      -5.569  -6.566  58.228  1.00  0.00      CEL5
ATOM   1021  O2  BGLC    9      -3.600  -6.518  58.771  1.00  0.00      CEL5
ATOM   1022  HO2 BGLC    9      -3.689  -6.593  59.724  1.00  0.00      CEL5
ATOM   1023  C3  BGLC    9      -4.553  -5.289  56.844  1.00  0.00      CEL5
ATOM   1024  H3  BGLC    9      -3.771  -4.500  56.856  1.00  0.00      CEL5
ATOM   1025  O3  BGLC    9      -4.130  -6.304  55.945  1.00  0.00      CEL5
ATOM   1026  HO3 BGLC    9      -3.891  -5.877  55.119  1.00  0.00      CEL5
ATOM   1027  C4  BGLC    9      -5.860  -4.687  56.382  1.00  0.00      CEL5
ATOM   1028  H4  BGLC    9      -6.636  -5.481  56.335  1.00  0.00      CEL5
ATOM   1029  O4  BGLC    9      -5.800  -4.016  55.122  1.00  0.00      CEL5
ATOM   1030  C6  BGLC    9      -7.670  -3.073  57.149  1.00  0.00      CEL5
ATOM   1031  H61 BGLC    9      -8.401  -3.904  57.060  1.00  0.00      CEL5
ATOM   1032  H62 BGLC    9      -7.973  -2.453  58.019  1.00  0.00      CEL5
ATOM   1033  O6  BGLC    9      -7.732  -2.250  55.987  1.00  0.00      CEL5
ATOM   1034  HO6 BGLC    9      -7.477  -2.737  55.200  1.00  0.00      CEL5
ATOM   1035  C1  BGLC   10      -5.873  -4.770  53.932  1.00  0.00      CEL5
ATOM   1036  H1  BGLC   10      -6.559  -5.637  54.045  1.00  0.00      CEL5
ATOM   1037  C5  BGLC   10      -4.508  -5.836  52.256  1.00  0.00      CEL5
ATOM   1038  H5  BGLC   10      -5.137  -6.751  52.288  1.00  0.00      CEL5
ATOM   1039  O5  BGLC   10      -4.559  -5.191  53.538  1.00  0.00      CEL5
ATOM   1040  C2  BGLC   10      -6.403  -3.801  52.884  1.00  0.00      CEL5
ATOM   1041  H2  BGLC   10      -5.719  -2.927  52.842  1.00  0.00      CEL5
ATOM   1042  O2  BGLC   10      -7.703  -3.303  53.224  1.00  0.00      CEL5
ATOM   1043  HO2 BGLC   10      -7.971  -2.755  52.483  1.00  0.00      CEL5
ATOM   1044  C3  BGLC   10      -6.408  -4.443  51.511  1.00  0.00      CEL5
ATOM   1045  H3  BGLC   10      -7.083  -5.325  51.546  1.00  0.00      CEL5
ATOM   1046  O3  BGLC   10      -6.919  -3.558  50.520  1.00  0.00      CEL5
ATOM   1047  HO3 BGLC   10      -6.780  -3.937  49.649  1.00  0.00      CEL5
ATOM   1048  C4  BGLC   10      -5.016  -4.904  51.163  1.00  0.00      CEL5
ATOM   1049  H4  BGLC   10      -4.331  -4.031  51.119  1.00  0.00      CEL5
ATOM   1050  O4  BGLC   10      -4.981  -5.625  49.924  1.00  0.00      CEL5
ATOM   1051  C6  BGLC   10      -3.058  -6.239  52.079  1.00  0.00      CEL5
ATOM   1052  H61 BGLC   10      -2.436  -5.326  51.964  1.00  0.00      CEL5
ATOM   1053  H62 BGLC   10      -2.707  -6.771  52.989  1.00  0.00      CEL5
ATOM   1054  O6  BGLC   10      -2.856  -7.089  50.949  1.00  0.00      CEL5
ATOM   1055  HO6 BGLC   10      -2.637  -7.977  51.242  1.00  0.00      CEL5
ATOM   1056  C1  BGLC   11      -4.792  -4.883  48.742  1.00  0.00      CEL5
ATOM   1057  H1  BGLC   11      -4.196  -3.961  48.917  1.00  0.00      CEL5
ATOM   1058  C5  BGLC   11      -6.014  -3.922  46.944  1.00  0.00      CEL5
ATOM   1059  H5  BGLC   11      -5.356  -3.031  47.025  1.00  0.00      CEL5
ATOM   1060  O5  BGLC   11      -6.085  -4.586  48.211  1.00  0.00      CEL5
ATOM   1061  C2  BGLC   11      -4.070  -5.817  47.781  1.00  0.00      CEL5
ATOM   1062  H2  BGLC   11      -4.632  -6.774  47.740  1.00  0.00      CEL5
ATOM   1063  O2  BGLC   11      -2.757  -6.108  48.272  1.00  0.00      CEL5
ATOM   1064  HO2 BGLC   11      -2.817  -6.447  49.168  1.00  0.00      CEL5
ATOM   1065  C3  BGLC   11      -4.037  -5.254  46.362  1.00  0.00      CEL5
ATOM   1066  H3  BGLC   11      -3.422  -4.329  46.368  1.00  0.00      CEL5
ATOM   1067  O3  BGLC   11      -3.449  -6.155  45.425  1.00  0.00      CEL5
ATOM   1068  HO3 BGLC   11      -3.720  -5.852  44.555  1.00  0.00      CEL5
ATOM   1069  C4  BGLC   11      -5.438  -4.890  45.928  1.00  0.00      CEL5
ATOM   1070  H4  BGLC   11      -6.074  -5.801  45.912  1.00  0.00      CEL5
ATOM   1071  O4  BGLC   11      -5.473  -4.245  44.652  1.00  0.00      CEL5
ATOM   1072  C6  BGLC   11      -7.418  -3.462  46.644  1.00  0.00      CEL5
ATOM   1073  H61 BGLC   11      -8.061  -4.326  46.373  1.00  0.00      CEL5
ATOM   1074  H62 BGLC   11      -7.858  -2.994  47.551  1.00  0.00      CEL5
ATOM   1075  O6  BGLC   11      -7.440  -2.485  45.607  1.00  0.00      CEL5
ATOM   1076  HO6 BGLC   11      -7.364  -2.896  44.742  1.00  0.00      CEL5
ATOM   1077  C1  BGLC   12      -5.756  -5.046  43.528  1.00  0.00      CEL5
ATOM   1078  H1  BGLC   12      -6.485  -5.849  43.769  1.00  0.00      CEL5
ATOM   1079  C5  BGLC   12      -4.713  -6.351  41.821  1.00  0.00      CEL5
ATOM   1080  H5  BGLC   12      -5.436  -7.174  42.005  1.00  0.00      CEL5
ATOM   1081  O5  BGLC   12      -4.531  -5.594  43.029  1.00  0.00      CEL5
ATOM   1082  C2  BGLC   12      -6.326  -4.120  42.465  1.00  0.00      CEL5
ATOM   1083  H2  BGLC   12      -5.579  -3.322  42.270  1.00  0.00      CEL5
ATOM   1084  O2  BGLC   12      -7.533  -3.485  42.900  1.00  0.00      CEL5
ATOM   1085  HO2 BGLC   12      -7.856  -3.004  42.135  1.00  0.00      CEL5
ATOM   1086  C3  BGLC   12      -6.549  -4.884  41.173  1.00  0.00      CEL5
ATOM   1087  H3  BGLC   12      -7.250  -5.723  41.367  1.00  0.00      CEL5
ATOM   1088  O3  BGLC   12      -7.136  -4.073  40.167  1.00  0.00      CEL5
ATOM   1089  HO3 BGLC   12      -7.022  -4.510  39.320  1.00  0.00      CEL5
ATOM   1090  C4  BGLC   12      -5.236  -5.449  40.714  1.00  0.00      CEL5
ATOM   1091  H4  BGLC   12      -4.504  -4.631  40.541  1.00  0.00      CEL5
ATOM   1092  O4  BGLC   12      -5.370  -6.241  39.536  1.00  0.00      CEL5
ATOM   1093  C6  BGLC   12      -3.363  -6.946  41.528  1.00  0.00      CEL5
ATOM   1094  H61 BGLC   12      -2.712  -6.140  41.126  1.00  0.00      CEL5
ATOM   1095  H62 BGLC   12      -2.913  -7.325  42.470  1.00  0.00      CEL5
ATOM   1096  O6  BGLC   12      -3.419  -8.033  40.601  1.00  0.00      CEL5
ATOM   1097  HO6 BGLC   12      -2.766  -8.708  40.801  1.00  0.00      CEL5
ATOM   1098  C1  BGLC   13      -5.235  -5.601  38.286  1.00  0.00      CEL5
ATOM   1099  H1  BGLC   13      -4.486  -4.781  38.319  1.00  0.00      CEL5
ATOM   1100  C5  BGLC   13      -6.471  -4.522  36.554  1.00  0.00      CEL5
ATOM   1101  H5  BGLC   13      -5.783  -3.650  36.591  1.00  0.00      CEL5
ATOM   1102  O5  BGLC   13      -6.517  -5.153  37.843  1.00  0.00      CEL5
ATOM   1103  C2  BGLC   13      -4.826  -6.681  37.312  1.00  0.00      CEL5
ATOM   1104  H2  BGLC   13      -5.643  -7.432  37.264  1.00  0.00      CEL5
ATOM   1105  O2  BGLC   13      -3.656  -7.368  37.770  1.00  0.00      CEL5
ATOM   1106  HO2 BGLC   13      -3.795  -7.602  38.690  1.00  0.00      CEL5
ATOM   1107  C3  BGLC   13      -4.678  -6.077  35.923  1.00  0.00      CEL5
ATOM   1108  H3  BGLC   13      -3.939  -5.253  36.019  1.00  0.00      CEL5
ATOM   1109  O3  BGLC   13      -4.172  -7.007  34.976  1.00  0.00      CEL5
ATOM   1110  HO3 BGLC   13      -3.453  -6.577  34.507  1.00  0.00      CEL5
ATOM   1111  C4  BGLC   13      -6.001  -5.491  35.470  1.00  0.00      CEL5
ATOM   1112  H4  BGLC   13      -6.748  -6.309  35.389  1.00  0.00      CEL5
ATOM   1113  O4  BGLC   13      -5.966  -4.762  34.229  1.00  0.00      CEL5
ATOM   1114  C6  BGLC   13      -7.881  -4.036  36.377  1.00  0.00      CEL5
ATOM   1115  H61 BGLC   13      -8.539  -4.911  36.190  1.00  0.00      CEL5
ATOM   1116  H62 BGLC   13      -8.229  -3.551  37.314  1.00  0.00      CEL5
ATOM   1117  O6  BGLC   13      -8.011  -3.080  35.331  1.00  0.00      CEL5
ATOM   1118  HO6 BGLC   13      -7.857  -3.473  34.469  1.00  0.00      CEL5
ATOM   1119  C1  BGLC   14      -6.151  -5.455  33.008  1.00  0.00      CEL5
ATOM   1120  H1  BGLC   14      -6.831  -6.324  33.140  1.00  0.00      CEL5
ATOM   1121  C5  BGLC   14      -5.023  -6.584  31.220  1.00  0.00      CEL5
ATOM   1122  H5  BGLC   14      -5.693  -7.458  31.373  1.00  0.00      CEL5
ATOM   1123  O5  BGLC   14      -4.890  -5.856  32.459  1.00  0.00      CEL5
ATOM   1124  C2  BGLC   14      -6.720  -4.464  31.998  1.00  0.00      CEL5
ATOM   1125  H2  BGLC   14      -5.971  -3.657  31.846  1.00  0.00      CEL5
ATOM   1126  O2  BGLC   14      -7.918  -3.823  32.448  1.00  0.00      CEL5
ATOM   1127  HO2 BGLC   14      -8.205  -3.305  31.692  1.00  0.00      CEL5
ATOM   1128  C3  BGLC   14      -6.921  -5.158  30.661  1.00  0.00      CEL5
ATOM   1129  H3  BGLC   14      -7.589  -6.029  30.828  1.00  0.00      CEL5
ATOM   1130  O3  BGLC   14      -7.545  -4.329  29.693  1.00  0.00      CEL5
ATOM   1131  HO3 BGLC   14      -7.383  -4.703  28.823  1.00  0.00      CEL5
ATOM   1132  C4  BGLC   14      -5.603  -5.666  30.157  1.00  0.00      CEL5
ATOM   1133  H4  BGLC   14      -4.882  -4.831  30.024  1.00  0.00      CEL5
ATOM   1134  O4  BGLC   14      -5.742  -6.364  28.919  1.00  0.00      CEL5
ATOM   1135  C6  BGLC   14      -3.639  -7.083  30.891  1.00  0.00      CEL5
ATOM   1136  H61 BGLC   14      -3.011  -6.221  30.579  1.00  0.00      CEL5
ATOM   1137  H62 BGLC   14      -3.206  -7.537  31.808  1.00  0.00      CEL5
ATOM   1138  O6  BGLC   14      -3.612  -8.069  29.859  1.00  0.00      CEL5
ATOM   1139  HO6 BGLC   14      -3.038  -8.791  30.127  1.00  0.00      CEL5
ATOM   1140  C1  BGLC   15      -5.595  -5.635  27.715  1.00  0.00      CEL5
ATOM   1141  H1  BGLC   15      -4.903  -4.773  27.829  1.00  0.00      CEL5
ATOM   1142  C5  BGLC   15      -6.783  -4.571  25.937  1.00  0.00      CEL5
ATOM   1143  H5  BGLC   15      -6.053  -3.734  25.977  1.00  0.00      CEL5
ATOM   1144  O5  BGLC   15      -6.873  -5.217  27.221  1.00  0.00      CEL5
ATOM   1145  C2  BGLC   15      -5.041  -6.649  26.741  1.00  0.00      CEL5
ATOM   1146  H2  BGLC   15      -5.707  -7.538  26.748  1.00  0.00      CEL5
ATOM   1147  O2  BGLC   15      -3.737  -7.061  27.172  1.00  0.00      CEL5
ATOM   1148  HO2 BGLC   15      -3.799  -7.378  28.076  1.00  0.00      CEL5
ATOM   1149  C3  BGLC   15      -5.013  -6.108  25.319  1.00  0.00      CEL5
ATOM   1150  H3  BGLC   15      -4.257  -5.294  25.311  1.00  0.00      CEL5
ATOM   1151  O3  BGLC   15      -4.605  -7.075  24.379  1.00  0.00      CEL5
ATOM   1152  HO3 BGLC   15      -4.508  -6.609  23.545  1.00  0.00      CEL5
ATOM   1153  C4  BGLC   15      -6.331  -5.554  24.869  1.00  0.00      CEL5
ATOM   1154  H4  BGLC   15      -7.088  -6.365  24.809  1.00  0.00      CEL5
ATOM   1155  O4  BGLC   15      -6.234  -4.901  23.585  1.00  0.00      CEL5
ATOM   1156  C6  BGLC   15      -8.153  -4.011  25.705  1.00  0.00      CEL5
ATOM   1157  H61 BGLC   15      -8.859  -4.852  25.536  1.00  0.00      CEL5
ATOM   1158  H62 BGLC   15      -8.492  -3.467  26.613  1.00  0.00      CEL5
ATOM   1159  O6  BGLC   15      -8.187  -3.105  24.608  1.00  0.00      CEL5
ATOM   1160  HO6 BGLC   15      -8.006  -3.546  23.775  1.00  0.00      CEL5
ATOM   1161  C1  BGLC   16      -6.472  -5.630  22.386  1.00  0.00      CEL5
ATOM   1162  H1  BGLC   16      -7.231  -6.426  22.545  1.00  0.00      CEL5
ATOM   1163  C5  BGLC   16      -5.393  -6.811  20.541  1.00  0.00      CEL5
ATOM   1164  H5  BGLC   16      -6.106  -7.659  20.629  1.00  0.00      CEL5
ATOM   1165  O5  BGLC   16      -5.255  -6.189  21.842  1.00  0.00      CEL5
ATOM   1166  C2  BGLC   16      -6.972  -4.603  21.380  1.00  0.00      CEL5
ATOM   1167  H2  BGLC   16      -6.190  -3.823  21.260  1.00  0.00      CEL5
ATOM   1168  O2  BGLC   16      -8.164  -3.947  21.823  1.00  0.00      CEL5
ATOM   1169  HO2 BGLC   16      -8.449  -3.418  21.075  1.00  0.00      CEL5
ATOM   1170  C3  BGLC   16      -7.195  -5.262  20.033  1.00  0.00      CEL5
ATOM   1171  H3  BGLC   16      -7.904  -6.103  20.186  1.00  0.00      CEL5
ATOM   1172  O3  BGLC   16      -7.775  -4.383  19.085  1.00  0.00      CEL5
ATOM   1173  HO3 BGLC   16      -7.788  -4.790  18.215  1.00  0.00      CEL5
ATOM   1174  C4  BGLC   16      -5.911  -5.820  19.513  1.00  0.00      CEL5
ATOM   1175  H4  BGLC   16      -5.142  -5.023  19.423  1.00  0.00      CEL5
ATOM   1176  O4  BGLC   16      -6.088  -6.451  18.236  1.00  0.00      CEL5
ATOM   1177  C6  BGLC   16      -4.022  -7.357  20.194  1.00  0.00      CEL5
ATOM   1178  H61 BGLC   16      -3.283  -6.529  20.138  1.00  0.00      CEL5
ATOM   1179  H62 BGLC   16      -3.728  -8.063  21.000  1.00  0.00      CEL5
ATOM   1180  O6  BGLC   16      -3.959  -8.099  18.980  1.00  0.00      CEL5
ATOM   1181  HO6 BGLC   16      -3.378  -8.849  19.130  1.00  0.00      CEL5
ATOM   1182  C1  BGLC   17      -6.014  -5.642  17.080  1.00  0.00      CEL5
ATOM   1183  H1  BGLC   17      -5.415  -4.724  17.261  1.00  0.00      CEL5
ATOM   1184  C5  BGLC   17      -7.377  -4.558  15.437  1.00  0.00      CEL5
ATOM   1185  H5  BGLC   17      -6.757  -3.642  15.545  1.00  0.00      CEL5
ATOM   1186  O5  BGLC   17      -7.345  -5.328  16.653  1.00  0.00      CEL5
ATOM   1187  C2  BGLC   17      -5.362  -6.505  16.023  1.00  0.00      CEL5
ATOM   1188  H2  BGLC   17      -5.919  -7.463  15.945  1.00  0.00      CEL5
ATOM   1189  O2  BGLC   17      -4.019  -6.805  16.421  1.00  0.00      CEL5
ATOM   1190  HO2 BGLC   17      -4.027  -7.223  17.285  1.00  0.00      CEL5
ATOM   1191  C3  BGLC   17      -5.422  -5.826  14.660  1.00  0.00      CEL5
ATOM   1192  H3  BGLC   17      -4.795  -4.913  14.751  1.00  0.00      CEL5
ATOM   1193  O3  BGLC   17      -4.880  -6.641  13.632  1.00  0.00      CEL5
ATOM   1194  HO3 BGLC   17      -4.945  -6.165  12.801  1.00  0.00      CEL5
ATOM   1195  C4  BGLC   17      -6.834  -5.413  14.307  1.00  0.00      CEL5
ATOM   1196  H4  BGLC   17      -7.469  -6.322  14.241  1.00  0.00      CEL5
ATOM   1197  O4  BGLC   17      -6.960  -4.673  13.081  1.00  0.00      CEL5
ATOM   1198  C6  BGLC   17      -8.818  -4.146  15.251  1.00  0.00      CEL5
ATOM   1199  H61 BGLC   17      -9.425  -5.056  15.056  1.00  0.00      CEL5
ATOM   1200  H62 BGLC   17      -9.197  -3.692  16.191  1.00  0.00      CEL5
ATOM   1201  O6  BGLC   17      -8.996  -3.191  14.200  1.00  0.00      CEL5
ATOM   1202  HO6 BGLC   17      -8.822  -3.599  13.348  1.00  0.00      CEL5
ATOM   1203  C1  BGLC   18      -7.209  -5.407  11.901  1.00  0.00      CEL5
ATOM   1204  H1  BGLC   18      -7.840  -6.297  12.112  1.00  0.00      CEL5
ATOM   1205  C5  BGLC   18      -6.189  -6.614  10.139  1.00  0.00      CEL5
ATOM   1206  H5  BGLC   18      -6.832  -7.480  10.408  1.00  0.00      CEL5
ATOM   1207  O5  BGLC   18      -5.977  -5.802  11.302  1.00  0.00      CEL5
ATOM   1208  C2  BGLC   18      -7.872  -4.510  10.861  1.00  0.00      CEL5
ATOM   1209  H2  BGLC   18      -7.159  -3.706  10.579  1.00  0.00      CEL5
ATOM   1210  O2  BGLC   18      -9.048  -3.863  11.344  1.00  0.00      CEL5
ATOM   1211  HO2 BGLC   18      -9.394  -3.398  10.579  1.00  0.00      CEL5
ATOM   1212  C3  BGLC   18      -8.164  -5.331   9.616  1.00  0.00      CEL5
ATOM   1213  H3  BGLC   18      -8.773  -6.209   9.921  1.00  0.00      CEL5
ATOM   1214  O3  BGLC   18      -8.885  -4.636   8.615  1.00  0.00      CEL5
ATOM   1215  HO3 BGLC   18      -8.887  -5.182   7.825  1.00  0.00      CEL5
ATOM   1216  C4  BGLC   18      -6.883  -5.815   9.037  1.00  0.00      CEL5
ATOM   1217  H4  BGLC   18      -6.237  -4.947   8.787  1.00  0.00      CEL5
ATOM   1218  O4  BGLC   18      -7.153  -6.598   7.858  1.00  0.00      CEL5
ATOM   1219  C6  BGLC   18      -4.841  -7.136   9.781  1.00  0.00      CEL5
ATOM   1220  H61 BGLC   18      -4.164  -6.320   9.451  1.00  0.00      CEL5
ATOM   1221  H62 BGLC   18      -4.371  -7.620  10.664  1.00  0.00      CEL5
ATOM   1222  O6  BGLC   18      -4.989  -8.096   8.750  1.00  0.00      CEL5
ATOM   1223  HO6 BGLC   18      -4.371  -8.814   8.904  1.00  0.00      CEL5
ATOM   1224  C1  BGLC   19      -7.085  -5.984   6.583  1.00  0.00      CEL5
ATOM   1225  H1  BGLC   19      -6.456  -5.069   6.611  1.00  0.00      CEL5
ATOM   1226  C5  BGLC   19      -8.258  -4.951   4.809  1.00  0.00      CEL5
ATOM   1227  H5  BGLC   19      -7.603  -4.059   4.905  1.00  0.00      CEL5
ATOM   1228  O5  BGLC   19      -8.372  -5.615   6.083  1.00  0.00      CEL5
ATOM   1229  C2  BGLC   19      -6.508  -6.978   5.600  1.00  0.00      CEL5
ATOM   1230  H2  BGLC   19      -7.203  -7.840   5.509  1.00  0.00      CEL5
ATOM   1231  O2  BGLC   19      -5.270  -7.478   6.076  1.00  0.00      CEL5
ATOM   1232  HO2 BGLC   19      -5.337  -7.706   7.006  1.00  0.00      CEL5
ATOM   1233  C3  BGLC   19      -6.361  -6.336   4.229  1.00  0.00      CEL5
ATOM   1234  H3  BGLC   19      -5.709  -5.445   4.350  1.00  0.00      CEL5
ATOM   1235  O3  BGLC   19      -5.771  -7.181   3.256  1.00  0.00      CEL5
ATOM   1236  HO3 BGLC   19      -5.863  -6.773   2.393  1.00  0.00      CEL5
ATOM   1237  C4  BGLC   19      -7.701  -5.892   3.752  1.00  0.00      CEL5
ATOM   1238  H4  BGLC   19      -8.386  -6.765   3.689  1.00  0.00      CEL5
ATOM   1239  O4  BGLC   19      -7.657  -5.257   2.466  1.00  0.00      CEL5
ATOM   1240  C6  BGLC   19      -9.642  -4.515   4.486  1.00  0.00      CEL5
ATOM   1241  H61 BGLC   19     -10.242  -5.422   4.258  1.00  0.00      CEL5
ATOM   1242  H62 BGLC   19     -10.106  -4.028   5.371  1.00  0.00      CEL5
ATOM   1243  O6  BGLC   19      -9.659  -3.613   3.388  1.00  0.00      CEL5
ATOM   1244  HO6 BGLC   19      -9.448  -4.058   2.564  1.00  0.00      CEL5
ATOM   1245  C1  BGLC   20      -7.814  -6.047   1.297  1.00  0.00      CEL5
ATOM   1246  H1  BGLC   20      -8.510  -6.895   1.473  1.00  0.00      CEL5
ATOM   1247  C5  BGLC   20      -6.535  -7.132  -0.485  1.00  0.00      CEL5
ATOM   1248  H5  BGLC   20      -7.075  -8.100  -0.413  1.00  0.00      CEL5
ATOM   1249  O5  BGLC   20      -6.538  -6.518   0.822  1.00  0.00      CEL5
ATOM   1250  C2  BGLC   20      -8.365  -5.108   0.239  1.00  0.00      CEL5
ATOM   1251  H2  BGLC   20      -7.616  -4.305   0.073  1.00  0.00      CEL5
ATOM   1252  O2  BGLC   20      -9.583  -4.472   0.635  1.00  0.00      CEL5
ATOM   1253  HO2 BGLC   20      -9.854  -3.973  -0.139  1.00  0.00      CEL5
ATOM   1254  C3  BGLC   20      -8.539  -5.862  -1.059  1.00  0.00      CEL5
ATOM   1255  H3  BGLC   20      -9.136  -6.771  -0.834  1.00  0.00      CEL5
ATOM   1256  O3  BGLC   20      -9.237  -5.124  -2.050  1.00  0.00      CEL5
ATOM   1257  HO3 BGLC   20      -9.075  -5.536  -2.902  1.00  0.00      CEL5
ATOM   1258  C4  BGLC   20      -7.193  -6.271  -1.564  1.00  0.00      CEL5
ATOM   1259  H4  BGLC   20      -6.549  -5.377  -1.706  1.00  0.00      CEL5
ATOM   1260  O4  BGLC   20      -7.294  -6.998  -2.800  1.00  0.00      CEL5
ATOM   1261  C6  BGLC   20      -5.072  -7.394  -0.773  1.00  0.00      CEL5
ATOM   1262  H61 BGLC   20      -4.551  -6.431  -0.958  1.00  0.00      CEL5
ATOM   1263  H62 BGLC   20      -4.594  -7.861   0.115  1.00  0.00      CEL5
ATOM   1264  O6  BGLC   20      -4.891  -8.255  -1.900  1.00  0.00      CEL5
ATOM   1265  HO6 BGLC   20      -4.537  -9.097  -1.607  1.00  0.00      CEL5
ATOM   1266  C1  BGLC   21      -7.246  -6.316  -4.043  1.00  0.00      CEL5
ATOM   1267  H1  BGLC   21      -6.543  -5.457  -3.998  1.00  0.00      CEL5
ATOM   1268  C5  BGLC   21      -8.644  -5.389  -5.795  1.00  0.00      CEL5
ATOM   1269  H5  BGLC   21      -8.003  -4.485  -5.878  1.00  0.00      CEL5
ATOM   1270  O5  BGLC   21      -8.570  -5.934  -4.460  1.00  0.00      CEL5
ATOM   1271  C2  BGLC   21      -6.760  -7.356  -5.036  1.00  0.00      CEL5
ATOM   1272  H2  BGLC   21      -7.469  -8.211  -5.011  1.00  0.00      CEL5
ATOM   1273  O2  BGLC   21      -5.484  -7.872  -4.645  1.00  0.00      CEL5
ATOM   1274  HO2 BGLC   21      -5.437  -7.893  -3.687  1.00  0.00      CEL5
ATOM   1275  C3  BGLC   21      -6.786  -6.803  -6.460  1.00  0.00      CEL5
ATOM   1276  H3  BGLC   21      -6.171  -5.878  -6.474  1.00  0.00      CEL5
ATOM   1277  O3  BGLC   21      -6.244  -7.701  -7.420  1.00  0.00      CEL5
ATOM   1278  HO3 BGLC   21      -6.128  -7.200  -8.231  1.00  0.00      CEL5
ATOM   1279  C4  BGLC   21      -8.196  -6.422  -6.825  1.00  0.00      CEL5
ATOM   1280  H4  BGLC   21      -8.858  -7.307  -6.713  1.00  0.00      CEL5
ATOM   1281  O4  BGLC   21      -8.353  -5.897  -8.156  1.00  0.00      CEL5
ATOM   1282  C6  BGLC   21     -10.086  -4.972  -5.937  1.00  0.00      CEL5
ATOM   1283  H61 BGLC   21     -10.716  -5.887  -5.961  1.00  0.00      CEL5
ATOM   1284  H62 BGLC   21     -10.388  -4.372  -5.052  1.00  0.00      CEL5
ATOM   1285  O6  BGLC   21     -10.332  -4.195  -7.107  1.00  0.00      CEL5
ATOM   1286  HO6 BGLC   21     -10.092  -4.715  -7.878  1.00  0.00      CEL5
ATOM   1287  C1  BGLC   22      -8.556  -6.757  -9.271  1.00  0.00      CEL5
ATOM   1288  H1  BGLC   22      -9.169  -7.640  -8.987  1.00  0.00      CEL5
ATOM   1289  C5  BGLC   22      -7.513  -7.871 -11.143  1.00  0.00      CEL5
ATOM   1290  H5  BGLC   22      -8.144  -8.768 -10.962  1.00  0.00      CEL5
ATOM   1291  O5  BGLC   22      -7.327  -7.147  -9.907  1.00  0.00      CEL5
ATOM   1292  C2  BGLC   22      -9.267  -5.881 -10.285  1.00  0.00      CEL5
ATOM   1293  H2  BGLC   22      -8.632  -4.978 -10.415  1.00  0.00      CEL5
ATOM   1294  O2  BGLC   22     -10.509  -5.438  -9.770  1.00  0.00      CEL5
ATOM   1295  HO2 BGLC   22     -10.676  -4.540 -10.063  1.00  0.00      CEL5
ATOM   1296  C3  BGLC   22      -9.459  -6.546 -11.640  1.00  0.00      CEL5
ATOM   1297  H3  BGLC   22     -10.068  -7.456 -11.455  1.00  0.00      CEL5
ATOM   1298  O3  BGLC   22     -10.153  -5.737 -12.590  1.00  0.00      CEL5
ATOM   1299  HO3 BGLC   22     -10.208  -6.231 -13.412  1.00  0.00      CEL5
ATOM   1300  C4  BGLC   22      -8.144  -6.975 -12.202  1.00  0.00      CEL5
ATOM   1301  H4  BGLC   22      -7.457  -6.113 -12.344  1.00  0.00      CEL5
ATOM   1302  O4  BGLC   22      -8.299  -7.673 -13.453  1.00  0.00      CEL5
ATOM   1303  C6  BGLC   22      -6.137  -8.301 -11.541  1.00  0.00      CEL5
ATOM   1304  H61 BGLC   22      -5.645  -7.384 -11.930  1.00  0.00      CEL5
ATOM   1305  H62 BGLC   22      -5.572  -8.662 -10.656  1.00  0.00      CEL5
ATOM   1306  O6  BGLC   22      -6.115  -9.292 -12.570  1.00  0.00      CEL5
ATOM   1307  HO6 BGLC   22      -5.486  -9.974 -12.325  1.00  0.00      CEL5
ATOM   1308  C1  BGLC   23      -8.220  -7.002 -14.700  1.00  0.00      CEL5
ATOM   1309  H1  BGLC   23      -7.565  -6.107 -14.642  1.00  0.00      CEL5
ATOM   1310  C5  BGLC   23      -9.505  -6.094 -16.503  1.00  0.00      CEL5
ATOM   1311  H5  BGLC   23      -8.819  -5.221 -16.495  1.00  0.00      CEL5
ATOM   1312  O5  BGLC   23      -9.530  -6.687 -15.187  1.00  0.00      CEL5
ATOM   1313  C2  BGLC   23      -7.694  -8.037 -15.690  1.00  0.00      CEL5
ATOM   1314  H2  BGLC   23      -8.414  -8.883 -15.693  1.00  0.00      CEL5
ATOM   1315  O2  BGLC   23      -6.431  -8.549 -15.259  1.00  0.00      CEL5
ATOM   1316  HO2 BGLC   23      -6.500  -8.814 -14.338  1.00  0.00      CEL5
ATOM   1317  C3  BGLC   23      -7.641  -7.496 -17.124  1.00  0.00      CEL5
ATOM   1318  H3  BGLC   23      -6.950  -6.627 -17.080  1.00  0.00      CEL5
ATOM   1319  O3  BGLC   23      -7.111  -8.397 -18.086  1.00  0.00      CEL5
ATOM   1320  HO3 BGLC   23      -6.947  -7.883 -18.880  1.00  0.00      CEL5
ATOM   1321  C4  BGLC   23      -8.993  -7.027 -17.576  1.00  0.00      CEL5
ATOM   1322  H4  BGLC   23      -9.692  -7.888 -17.641  1.00  0.00      CEL5
ATOM   1323  O4  BGLC   23      -9.044  -6.304 -18.824  1.00  0.00      CEL5
ATOM   1324  C6  BGLC   23     -10.898  -5.645 -16.827  1.00  0.00      CEL5
ATOM   1325  H61 BGLC   23     -10.947  -5.148 -17.819  1.00  0.00      CEL5
ATOM   1326  H62 BGLC   23     -11.526  -6.561 -16.837  1.00  0.00      CEL5
ATOM   1327  O6  BGLC   23     -11.423  -4.772 -15.845  1.00  0.00      CEL5
ATOM   1328  HO6 BGLC   23     -10.673  -4.319 -15.452  1.00  0.00      CEL5
ATOM   1329  C1  BGLC   24      -9.157  -6.987 -20.054  1.00  0.00      CEL5
ATOM   1330  H1  BGLC   24      -9.766  -7.908 -19.929  1.00  0.00      CEL5
ATOM   1331  C5  BGLC   24      -7.883  -7.955 -21.862  1.00  0.00      CEL5
ATOM   1332  H5  BGLC   24      -8.419  -8.919 -21.729  1.00  0.00      CEL5
ATOM   1333  O5  BGLC   24      -7.851  -7.271 -20.592  1.00  0.00      CEL5
ATOM   1334  C2  BGLC   24      -9.809  -6.040 -21.068  1.00  0.00      CEL5
ATOM   1335  H2  BGLC   24      -9.139  -5.172 -21.243  1.00  0.00      CEL5
ATOM   1336  O2  BGLC   24     -11.054  -5.487 -20.639  1.00  0.00      CEL5
ATOM   1337  HO2 BGLC   24     -11.315  -4.877 -21.332  1.00  0.00      CEL5
ATOM   1338  C3  BGLC   24      -9.954  -6.736 -22.402  1.00  0.00      CEL5
ATOM   1339  H3  BGLC   24     -10.547  -7.658 -22.223  1.00  0.00      CEL5
ATOM   1340  O3  BGLC   24     -10.647  -5.943 -23.359  1.00  0.00      CEL5
ATOM   1341  HO3 BGLC   24     -10.447  -6.266 -24.241  1.00  0.00      CEL5
ATOM   1342  C4  BGLC   24      -8.597  -7.114 -22.923  1.00  0.00      CEL5
ATOM   1343  H4  BGLC   24      -7.987  -6.197 -23.064  1.00  0.00      CEL5
ATOM   1344  O4  BGLC   24      -8.696  -7.816 -24.177  1.00  0.00      CEL5
ATOM   1345  C6  BGLC   24      -6.439  -8.244 -22.213  1.00  0.00      CEL5
ATOM   1346  H61 BGLC   24      -5.894  -7.300 -22.425  1.00  0.00      CEL5
ATOM   1347  H62 BGLC   24      -5.938  -8.723 -21.345  1.00  0.00      CEL5
ATOM   1348  O6  BGLC   24      -6.337  -9.126 -23.334  1.00  0.00      CEL5
ATOM   1349  HO6 BGLC   24      -6.429  -8.646 -24.160  1.00  0.00      CEL5
ATOM   1350  C1  BGLC   25      -8.632  -7.058 -25.370  1.00  0.00      CEL5
ATOM   1351  H1  BGLC   25      -7.968  -6.174 -25.256  1.00  0.00      CEL5
ATOM   1352  C5  BGLC   25     -10.000  -5.976 -27.016  1.00  0.00      CEL5
ATOM   1353  H5  BGLC   25      -9.258  -5.149 -27.016  1.00  0.00      CEL5
ATOM   1354  O5  BGLC   25      -9.957  -6.687 -25.769  1.00  0.00      CEL5
ATOM   1355  C2  BGLC   25      -8.094  -8.001 -26.425  1.00  0.00      CEL5
ATOM   1356  H2  BGLC   25      -8.626  -8.972 -26.331  1.00  0.00      CEL5
ATOM   1357  O2  BGLC   25      -6.707  -8.241 -26.173  1.00  0.00      CEL5
ATOM   1358  HO2 BGLC   25      -6.278  -8.516 -26.986  1.00  0.00      CEL5
ATOM   1359  C3  BGLC   25      -8.320  -7.500 -27.848  1.00  0.00      CEL5
ATOM   1360  H3  BGLC   25      -7.596  -6.676 -28.025  1.00  0.00      CEL5
ATOM   1361  O3  BGLC   25      -8.055  -8.525 -28.775  1.00  0.00      CEL5
ATOM   1362  HO3 BGLC   25      -7.305  -8.206 -29.282  1.00  0.00      CEL5
ATOM   1363  C4  BGLC   25      -9.688  -6.958 -28.135  1.00  0.00      CEL5
ATOM   1364  H4  BGLC   25     -10.433  -7.779 -28.065  1.00  0.00      CEL5
ATOM   1365  O4  BGLC   25      -9.802  -6.348 -29.448  1.00  0.00      CEL5
ATOM   1366  C6  BGLC   25     -11.385  -5.395 -27.080  1.00  0.00      CEL5
ATOM   1367  H61 BGLC   25     -12.131  -6.216 -27.031  1.00  0.00      CEL5
ATOM   1368  H62 BGLC   25     -11.559  -4.739 -26.201  1.00  0.00      CEL5
ATOM   1369  O6  BGLC   25     -11.567  -4.640 -28.277  1.00  0.00      CEL5
ATOM   1370  HO6 BGLC   25     -11.318  -5.202 -29.014  1.00  0.00      CEL5
ATOM   1371  C1  BGLC   26      -9.803  -7.175 -30.616  1.00  0.00      CEL5
ATOM   1372  H1  BGLC   26     -10.300  -8.148 -30.415  1.00  0.00      CEL5
ATOM   1373  C5  BGLC   26      -8.394  -8.202 -32.297  1.00  0.00      CEL5
ATOM   1374  H5  BGLC   26      -8.813  -9.203 -32.055  1.00  0.00      CEL5
ATOM   1375  O5  BGLC   26      -8.487  -7.338 -31.153  1.00  0.00      CEL5
ATOM   1376  C2  BGLC   26     -10.485  -6.401 -31.723  1.00  0.00      CEL5
ATOM   1377  H2  BGLC   26      -9.900  -5.469 -31.876  1.00  0.00      CEL5
ATOM   1378  O2  BGLC   26     -11.795  -6.009 -31.330  1.00  0.00      CEL5
ATOM   1379  HO2 BGLC   26     -11.805  -5.051 -31.270  1.00  0.00      CEL5
ATOM   1380  C3  BGLC   26     -10.511  -7.166 -33.048  1.00  0.00      CEL5
ATOM   1381  H3  BGLC   26     -11.104  -8.088 -32.868  1.00  0.00      CEL5
ATOM   1382  O3  BGLC   26     -11.143  -6.424 -34.095  1.00  0.00      CEL5
ATOM   1383  HO3 BGLC   26     -10.818  -6.741 -34.941  1.00  0.00      CEL5
ATOM   1384  C4  BGLC   26      -9.126  -7.592 -33.481  1.00  0.00      CEL5
ATOM   1385  H4  BGLC   26      -8.552  -6.688 -33.779  1.00  0.00      CEL5
ATOM   1386  O4  BGLC   26      -9.146  -8.537 -34.574  1.00  0.00      CEL5
ATOM   1387  C6  BGLC   26      -6.897  -8.309 -32.486  1.00  0.00      CEL5
ATOM   1388  H61 BGLC   26      -6.456  -7.293 -32.396  1.00  0.00      CEL5
ATOM   1389  H62 BGLC   26      -6.468  -8.918 -31.662  1.00  0.00      CEL5
ATOM   1390  O6  BGLC   26      -6.480  -8.851 -33.741  1.00  0.00      CEL5
ATOM   1391  HO6 BGLC   26      -5.679  -8.367 -33.954  1.00  0.00      CEL5
ATOM   1392  C1  BGLC   27      -8.993  -8.016 -35.876  1.00  0.00      CEL5
ATOM   1393  H1  BGLC   27      -8.287  -7.159 -35.886  1.00  0.00      CEL5
ATOM   1394  C5  BGLC   27     -10.247  -7.065 -37.667  1.00  0.00      CEL5
ATOM   1395  H5  BGLC   27      -9.499  -6.245 -37.695  1.00  0.00      CEL5
ATOM   1396  O5  BGLC   27     -10.292  -7.662 -36.363  1.00  0.00      CEL5
ATOM   1397  C2  BGLC   27      -8.482  -9.136 -36.786  1.00  0.00      CEL5
ATOM   1398  H2  BGLC   27      -9.158 -10.012 -36.683  1.00  0.00      CEL5
ATOM   1399  O2  BGLC   27      -7.175  -9.573 -36.404  1.00  0.00      CEL5
ATOM   1400  HO2 BGLC   27      -7.060  -9.462 -35.457  1.00  0.00      CEL5
ATOM   1401  C3  BGLC   27      -8.512  -8.710 -38.253  1.00  0.00      CEL5
ATOM   1402  H3  BGLC   27      -7.724  -7.933 -38.352  1.00  0.00      CEL5
ATOM   1403  O3  BGLC   27      -8.163  -9.741 -39.162  1.00  0.00      CEL5
ATOM   1404  HO3 BGLC   27      -8.086  -9.325 -40.023  1.00  0.00      CEL5
ATOM   1405  C4  BGLC   27      -9.844  -8.135 -38.661  1.00  0.00      CEL5
ATOM   1406  H4  BGLC   27     -10.616  -8.933 -38.618  1.00  0.00      CEL5
ATOM   1407  O4  BGLC   27      -9.838  -7.542 -39.973  1.00  0.00      CEL5
ATOM   1408  C6  BGLC   27     -11.622  -6.501 -37.943  1.00  0.00      CEL5
ATOM   1409  H61 BGLC   27     -11.774  -6.383 -39.037  1.00  0.00      CEL5
ATOM   1410  H62 BGLC   27     -12.386  -7.209 -37.554  1.00  0.00      CEL5
ATOM   1411  O6  BGLC   27     -11.812  -5.228 -37.332  1.00  0.00      CEL5
ATOM   1412  HO6 BGLC   27     -12.417  -4.690 -37.848  1.00  0.00      CEL5
ATOM   1413  C1  BGLC   28     -10.054  -8.377 -41.094  1.00  0.00      CEL5
ATOM   1414  H1  BGLC   28     -10.750  -9.208 -40.853  1.00  0.00      CEL5
ATOM   1415  C5  BGLC   28      -8.923  -9.691 -42.767  1.00  0.00      CEL5
ATOM   1416  H5  BGLC   28      -9.617 -10.532 -42.556  1.00  0.00      CEL5
ATOM   1417  O5  BGLC   28      -8.802  -8.872 -41.593  1.00  0.00      CEL5
ATOM   1418  C2  BGLC   28     -10.611  -7.483 -42.193  1.00  0.00      CEL5
ATOM   1419  H2  BGLC   28      -9.872  -6.668 -42.348  1.00  0.00      CEL5
ATOM   1420  O2  BGLC   28     -11.847  -6.874 -41.823  1.00  0.00      CEL5
ATOM   1421  HO2 BGLC   28     -12.066  -6.227 -42.498  1.00  0.00      CEL5
ATOM   1422  C3  BGLC   28     -10.766  -8.261 -43.490  1.00  0.00      CEL5
ATOM   1423  H3  BGLC   28     -11.464  -9.102 -43.291  1.00  0.00      CEL5
ATOM   1424  O3  BGLC   28     -11.301  -7.488 -44.562  1.00  0.00      CEL5
ATOM   1425  HO3 BGLC   28     -11.252  -8.043 -45.343  1.00  0.00      CEL5
ATOM   1426  C4  BGLC   28      -9.447  -8.841 -43.899  1.00  0.00      CEL5
ATOM   1427  H4  BGLC   28      -8.715  -8.024 -44.069  1.00  0.00      CEL5
ATOM   1428  O4  BGLC   28      -9.554  -9.672 -45.062  1.00  0.00      CEL5
ATOM   1429  C6  BGLC   28      -7.552 -10.252 -43.066  1.00  0.00      CEL5
ATOM   1430  H61 BGLC   28      -6.879  -9.446 -43.430  1.00  0.00      CEL5
ATOM   1431  H62 BGLC   28      -7.121 -10.643 -42.120  1.00  0.00      CEL5
ATOM   1432  O6  BGLC   28      -7.583 -11.305 -44.031  1.00  0.00      CEL5
ATOM   1433  HO6 BGLC   28      -7.116 -12.067 -43.680  1.00  0.00      CEL5
ATOM   1434  C1  BGLC   29      -9.340  -9.062 -46.305  1.00  0.00      CEL5
ATOM   1435  H1  BGLC   29      -8.676  -8.176 -46.215  1.00  0.00      CEL5
ATOM   1436  C5  BGLC   29     -10.506  -8.138 -48.158  1.00  0.00      CEL5
ATOM   1437  H5  BGLC   29      -9.799  -7.282 -48.117  1.00  0.00      CEL5
ATOM   1438  O5  BGLC   29     -10.615  -8.716 -46.860  1.00  0.00      CEL5
ATOM   1439  C2  BGLC   29      -8.698 -10.117 -47.195  1.00  0.00      CEL5
ATOM   1440  H2  BGLC   29      -9.335 -11.027 -47.169  1.00  0.00      CEL5
ATOM   1441  O2  BGLC   29      -7.401 -10.475 -46.711  1.00  0.00      CEL5
ATOM   1442  HO2 BGLC   29      -7.469 -10.741 -45.792  1.00  0.00      CEL5
ATOM   1443  C3  BGLC   29      -8.627  -9.625 -48.635  1.00  0.00      CEL5
ATOM   1444  H3  BGLC   29      -7.962  -8.736 -48.652  1.00  0.00      CEL5
ATOM   1445  O3  BGLC   29      -8.073 -10.583 -49.529  1.00  0.00      CEL5
ATOM   1446  HO3 BGLC   29      -8.146 -10.235 -50.420  1.00  0.00      CEL5
ATOM   1447  C4  BGLC   29      -9.996  -9.213 -49.106  1.00  0.00      CEL5
ATOM   1448  H4  BGLC   29     -10.689 -10.079 -49.036  1.00  0.00      CEL5
ATOM   1449  O4  BGLC   29      -9.992  -8.712 -50.451  1.00  0.00      CEL5
ATOM   1450  C6  BGLC   29     -11.890  -7.626 -48.456  1.00  0.00      CEL5
ATOM   1451  H61 BGLC   29     -12.604  -8.477 -48.432  1.00  0.00      CEL5
ATOM   1452  H62 BGLC   29     -12.202  -6.916 -47.660  1.00  0.00      CEL5
ATOM   1453  O6  BGLC   29     -11.966  -6.957 -49.714  1.00  0.00      CEL5
ATOM   1454  HO6 BGLC   29     -11.828  -7.580 -50.431  1.00  0.00      CEL5
ATOM   1455  C1  BGLC   30     -10.065  -9.640 -51.514  1.00  0.00      CEL5
ATOM   1456  H1  BGLC   30     -10.591 -10.572 -51.214  1.00  0.00      CEL5
ATOM   1457  C5  BGLC   30      -8.682 -10.752 -53.165  1.00  0.00      CEL5
ATOM   1458  H5  BGLC   30      -9.017 -11.770 -52.872  1.00  0.00      CEL5
ATOM   1459  O5  BGLC   30      -8.739  -9.885 -52.014  1.00  0.00      CEL5
ATOM   1460  C2  BGLC   30     -10.791  -8.928 -52.636  1.00  0.00      CEL5
ATOM   1461  H2  BGLC   30     -10.154  -8.055 -52.895  1.00  0.00      CEL5
ATOM   1462  O2  BGLC   30     -12.059  -8.397 -52.241  1.00  0.00      CEL5
ATOM   1463  HO2 BGLC   30     -12.347  -7.791 -52.928  1.00  0.00      CEL5
ATOM   1464  C3  BGLC   30     -10.910  -9.832 -53.848  1.00  0.00      CEL5
ATOM   1465  H3  BGLC   30     -11.473 -10.742 -53.549  1.00  0.00      CEL5
ATOM   1466  O3  BGLC   30     -11.609  -9.205 -54.921  1.00  0.00      CEL5
ATOM   1467  HO3 BGLC   30     -11.366  -9.678 -55.720  1.00  0.00      CEL5
ATOM   1468  C4  BGLC   30      -9.541 -10.242 -54.324  1.00  0.00      CEL5
ATOM   1469  H4  BGLC   30      -9.032  -9.328 -54.700  1.00  0.00      CEL5
ATOM   1470  O4  BGLC   30      -9.610 -11.201 -55.397  1.00  0.00      CEL5
ATOM   1471  C6  BGLC   30      -7.208 -10.776 -53.516  1.00  0.00      CEL5
ATOM   1472  H61 BGLC   30      -6.882  -9.753 -53.801  1.00  0.00      CEL5
ATOM   1473  H62 BGLC   30      -6.603 -11.073 -52.632  1.00  0.00      CEL5
ATOM   1474  O6  BGLC   30      -6.924 -11.662 -54.598  1.00  0.00      CEL5
ATOM   1475  HO6 BGLC   30      -6.725 -12.535 -54.251  1.00  0.00      CEL5
ATOM   1476  C1  BGLC   31      -9.442 -10.677 -56.699  1.00  0.00      CEL5
ATOM   1477  H1  BGLC   31      -8.684  -9.865 -56.709  1.00  0.00      CEL5
ATOM   1478  C5  BGLC   31     -10.612  -9.644 -58.515  1.00  0.00      CEL5
ATOM   1479  H5  BGLC   31      -9.831  -8.853 -58.532  1.00  0.00      CEL5
ATOM   1480  O5  BGLC   31     -10.710 -10.234 -57.210  1.00  0.00      CEL5
ATOM   1481  C2  BGLC   31      -8.986 -11.807 -57.607  1.00  0.00      CEL5
ATOM   1482  H2  BGLC   31      -9.738 -12.623 -57.557  1.00  0.00      CEL5
ATOM   1483  O2  BGLC   31      -7.725 -12.348 -57.191  1.00  0.00      CEL5
ATOM   1484  HO2 BGLC   31      -7.546 -12.117 -56.277  1.00  0.00      CEL5
ATOM   1485  C3  BGLC   31      -8.923 -11.319 -59.049  1.00  0.00      CEL5
ATOM   1486  H3  BGLC   31      -8.167 -10.505 -59.058  1.00  0.00      CEL5
ATOM   1487  O3  BGLC   31      -8.468 -12.323 -59.944  1.00  0.00      CEL5
ATOM   1488  HO3 BGLC   31      -7.665 -11.963 -60.328  1.00  0.00      CEL5
ATOM   1489  C4  BGLC   31     -10.231 -10.721 -59.516  1.00  0.00      CEL5
ATOM   1490  H4  BGLC   31     -11.016 -11.507 -59.497  1.00  0.00      CEL5
ATOM   1491  O4  BGLC   31     -10.183 -10.108 -60.820  1.00  0.00      CEL5
ATOM   1492  C6  BGLC   31     -11.957  -8.999 -58.744  1.00  0.00      CEL5
ATOM   1493  H61 BGLC   31     -12.738  -9.789 -58.715  1.00  0.00      CEL5
ATOM   1494  H62 BGLC   31     -12.167  -8.291 -57.914  1.00  0.00      CEL5
ATOM   1495  O6  BGLC   31     -12.036  -8.286 -59.981  1.00  0.00      CEL5
ATOM   1496  HO6 BGLC   31     -11.729  -8.850 -60.695  1.00  0.00      CEL5
ATOM   1497  C1  BGLC   32     -10.330 -10.939 -61.952  1.00  0.00      CEL5
ATOM   1498  H1  BGLC   32     -11.012 -11.788 -61.732  1.00  0.00      CEL5
ATOM   1499  C5  BGLC   32      -9.186 -12.321 -63.508  1.00  0.00      CEL5
ATOM   1500  H5  BGLC   32      -9.905 -13.122 -63.232  1.00  0.00      CEL5
ATOM   1501  O5  BGLC   32      -9.061 -11.387 -62.433  1.00  0.00      CEL5
ATOM   1502  C2  BGLC   32     -10.857 -10.082 -63.093  1.00  0.00      CEL5
ATOM   1503  H2  BGLC   32     -10.104  -9.286 -63.276  1.00  0.00      CEL5
ATOM   1504  O2  BGLC   32     -12.085  -9.434 -62.754  1.00  0.00      CEL5
ATOM   1505  HO2 BGLC   32     -12.256  -8.770 -63.426  1.00  0.00      CEL5
ATOM   1506  C3  BGLC   32     -11.002 -10.914 -64.364  1.00  0.00      CEL5
ATOM   1507  H3  BGLC   32     -11.729 -11.726 -64.148  1.00  0.00      CEL5
ATOM   1508  O3  BGLC   32     -11.516 -10.164 -65.463  1.00  0.00      CEL5
ATOM   1509  HO3 BGLC   32     -11.117 -10.517 -66.261  1.00  0.00      CEL5
ATOM   1510  C4  BGLC   32      -9.685 -11.562 -64.729  1.00  0.00      CEL5
ATOM   1511  H4  BGLC   32      -8.934 -10.774 -64.951  1.00  0.00      CEL5
ATOM   1512  O4  BGLC   32      -9.809 -12.460 -65.848  1.00  0.00      CEL5
ATOM   1513  C6  BGLC   32      -7.818 -12.931 -63.647  1.00  0.00      CEL5
ATOM   1514  H61 BGLC   32      -7.094 -12.144 -63.950  1.00  0.00      CEL5
ATOM   1515  H62 BGLC   32      -7.485 -13.302 -62.654  1.00  0.00      CEL5
ATOM   1516  O6  BGLC   32      -7.810 -14.017 -64.581  1.00  0.00      CEL5
ATOM   1517  HO6 BGLC   32      -7.483 -14.802 -64.135  1.00  0.00      CEL5
ATOM   1518  C1  BGLC   33      -9.491 -11.943 -67.121  1.00  0.00      CEL5
ATOM   1519  H1  BGLC   33      -8.676 -11.190 -67.051  1.00  0.00      CEL5
ATOM   1520  C5  BGLC   33     -10.466 -10.858 -69.026  1.00  0.00      CEL5
ATOM   1521  H5  BGLC   33      -9.650 -10.104 -69.016  1.00  0.00      CEL5
ATOM   1522  O5  BGLC   33     -10.681 -11.400 -67.715  1.00  0.00      CEL5
ATOM   1523  C2  BGLC   33      -9.068 -13.116 -67.999  1.00  0.00      CEL5
ATOM   1524  H2  BGLC   33      -9.913 -13.838 -68.027  1.00  0.00      CEL5
ATOM   1525  O2  BGLC   33      -7.946 -13.821 -67.459  1.00  0.00      CEL5
ATOM   1526  HO2 BGLC   33      -7.988 -13.824 -66.500  1.00  0.00      CEL5
ATOM   1527  C3  BGLC   33      -8.820 -12.641 -69.431  1.00  0.00      CEL5
ATOM   1528  H3  BGLC   33      -8.008 -11.884 -69.394  1.00  0.00      CEL5
ATOM   1529  O3  BGLC   33      -8.391 -13.675 -70.316  1.00  0.00      CEL5
ATOM   1530  HO3 BGLC   33      -8.154 -13.245 -71.141  1.00  0.00      CEL5
ATOM   1531  C4  BGLC   33     -10.073 -11.987 -69.971  1.00  0.00      CEL5
ATOM   1532  H4  BGLC   33     -10.901 -12.727 -69.966  1.00  0.00      CEL5
ATOM   1533  O4  BGLC   33      -9.908 -11.460 -71.300  1.00  0.00      CEL5
ATOM   1534  C6  BGLC   33     -11.767 -10.144 -69.329  1.00  0.00      CEL5
ATOM   1535  H61 BGLC   33     -12.608 -10.863 -69.219  1.00  0.00      CEL5
ATOM   1536  H62 BGLC   33     -11.918  -9.343 -68.574  1.00  0.00      CEL5
ATOM   1537  O6  BGLC   33     -11.807  -9.559 -70.633  1.00  0.00      CEL5
ATOM   1538  HO6 BGLC   33     -11.534 -10.229 -71.264  1.00  0.00      CEL5
ATOM   1539  C1  BGLC   34     -10.062 -12.337 -72.396  1.00  0.00      CEL5
ATOM   1540  H1  BGLC   34     -10.721 -13.194 -72.137  1.00  0.00      CEL5
ATOM   1541  C5  BGLC   34      -8.881 -13.616 -74.047  1.00  0.00      CEL5
ATOM   1542  H5  BGLC   34      -9.584 -14.450 -73.836  1.00  0.00      CEL5
ATOM   1543  O5  BGLC   34      -8.780 -12.782 -72.879  1.00  0.00      CEL5
ATOM   1544  C2  BGLC   34     -10.684 -11.482 -73.486  1.00  0.00      CEL5
ATOM   1545  H2  BGLC   34     -10.029 -10.596 -73.623  1.00  0.00      CEL5
ATOM   1546  O2  BGLC   34     -11.977 -11.017 -73.092  1.00  0.00      CEL5
ATOM   1547  HO2 BGLC   34     -12.106 -10.115 -73.395  1.00  0.00      CEL5
ATOM   1548  C3  BGLC   34     -10.772 -12.221 -74.805  1.00  0.00      CEL5
ATOM   1549  H3  BGLC   34     -11.463 -13.080 -74.661  1.00  0.00      CEL5
ATOM   1550  O3  BGLC   34     -11.319 -11.396 -75.834  1.00  0.00      CEL5
ATOM   1551  HO3 BGLC   34     -10.989 -11.714 -76.678  1.00  0.00      CEL5
ATOM   1552  C4  BGLC   34      -9.419 -12.771 -75.198  1.00  0.00      CEL5
ATOM   1553  H4  BGLC   34      -8.707 -11.932 -75.357  1.00  0.00      CEL5
ATOM   1554  O4  BGLC   34      -9.497 -13.588 -76.378  1.00  0.00      CEL5
ATOM   1555  C6  BGLC   34      -7.505 -14.215 -74.294  1.00  0.00      CEL5
ATOM   1556  H61 BGLC   34      -6.794 -13.415 -74.592  1.00  0.00      CEL5
ATOM   1557  H62 BGLC   34      -7.126 -14.654 -73.346  1.00  0.00      CEL5
ATOM   1558  O6  BGLC   34      -7.524 -15.241 -75.297  1.00  0.00      CEL5
ATOM   1559  HO6 BGLC   34      -7.197 -16.063 -74.925  1.00  0.00      CEL5
ATOM   1560  C1  BGLC   35      -9.304 -12.956 -77.618  1.00  0.00      CEL5
ATOM   1561  H1  BGLC   35      -8.578 -12.118 -77.542  1.00  0.00      CEL5
ATOM   1562  C5  BGLC   35     -10.492 -11.825 -79.334  1.00  0.00      CEL5
ATOM   1563  H5  BGLC   35      -9.735 -11.017 -79.245  1.00  0.00      CEL5
ATOM   1564  O5  BGLC   35     -10.584 -12.537 -78.101  1.00  0.00      CEL5
ATOM   1565  C2  BGLC   35      -8.816 -14.018 -78.590  1.00  0.00      CEL5
ATOM   1566  H2  BGLC   35      -9.542 -14.859 -78.584  1.00  0.00      CEL5
ATOM   1567  O2  BGLC   35      -7.556 -14.556 -78.183  1.00  0.00      CEL5
ATOM   1568  HO2 BGLC   35      -7.561 -14.754 -77.243  1.00  0.00      CEL5
ATOM   1569  C3  BGLC   35      -8.762 -13.461 -80.015  1.00  0.00      CEL5
ATOM   1570  H3  BGLC   35      -7.964 -12.688 -80.030  1.00  0.00      CEL5
ATOM   1571  O3  BGLC   35      -8.413 -14.453 -80.974  1.00  0.00      CEL5
ATOM   1572  HO3 BGLC   35      -8.229 -13.993 -81.796  1.00  0.00      CEL5
ATOM   1573  C4  BGLC   35     -10.074 -12.809 -80.413  1.00  0.00      CEL5
ATOM   1574  H4  BGLC   35     -10.861 -13.592 -80.474  1.00  0.00      CEL5
ATOM   1575  O4  BGLC   35     -10.001 -12.092 -81.658  1.00  0.00      CEL5
ATOM   1576  C6  BGLC   35     -11.848 -11.182 -79.508  1.00  0.00      CEL5
ATOM   1577  H61 BGLC   35     -12.620 -11.981 -79.530  1.00  0.00      CEL5
ATOM   1578  H62 BGLC   35     -12.060 -10.540 -78.627  1.00  0.00      CEL5
ATOM   1579  O6  BGLC   35     -11.948 -10.373 -80.683  1.00  0.00      CEL5
ATOM   1580  HO6 BGLC   35     -11.613 -10.854 -81.444  1.00  0.00      CEL5
ATOM   1581  C1  BGLC   36     -10.180 -12.814 -82.852  1.00  0.00      CEL5
ATOM   1582  H1  BGLC   36     -10.930 -13.623 -82.722  1.00  0.00      CEL5
ATOM   1583  C5  BGLC   36      -9.043 -14.088 -84.531  1.00  0.00      CEL5
ATOM   1584  H5  BGLC   36      -9.801 -14.887 -84.387  1.00  0.00      CEL5
ATOM   1585  O5  BGLC   36      -8.920 -13.320 -83.325  1.00  0.00      CEL5
ATOM   1586  C2  BGLC   36     -10.632 -11.802 -83.895  1.00  0.00      CEL5
ATOM   1587  H2  BGLC   36      -9.842 -11.024 -83.963  1.00  0.00      CEL5
ATOM   1588  O2  BGLC   36     -11.849 -11.142 -83.535  1.00  0.00      CEL5
ATOM   1589  HO2 BGLC   36     -12.007 -10.453 -84.185  1.00  0.00      CEL5
ATOM   1590  C3  BGLC   36     -10.774 -12.472 -85.248  1.00  0.00      CEL5
ATOM   1591  H3  BGLC   36     -11.551 -13.260 -85.156  1.00  0.00      CEL5
ATOM   1592  O3  BGLC   36     -11.204 -11.556 -86.255  1.00  0.00      CEL5
ATOM   1593  HO3 BGLC   36     -11.068 -11.966 -87.112  1.00  0.00      CEL5
ATOM   1594  C4  BGLC   36      -9.476 -13.137 -85.636  1.00  0.00      CEL5
ATOM   1595  H4  BGLC   36      -8.679 -12.369 -85.730  1.00  0.00      CEL5
ATOM   1596  O4  BGLC   36      -9.605 -13.871 -86.860  1.00  0.00      CEL5
ATOM   1597  C6  BGLC   36      -7.690 -14.735 -84.761  1.00  0.00      CEL5
ATOM   1598  H61 BGLC   36      -6.943 -13.947 -84.997  1.00  0.00      CEL5
ATOM   1599  H62 BGLC   36      -7.364 -15.234 -83.824  1.00  0.00      CEL5
ATOM   1600  O6  BGLC   36      -7.702 -15.702 -85.818  1.00  0.00      CEL5
ATOM   1601  HO6 BGLC   36      -7.153 -16.447 -85.565  1.00  0.00      CEL5
ATOM   1602  C1  BGLC   37      -9.365 -13.156 -88.046  1.00  0.00      CEL5
ATOM   1603  H1  BGLC   37      -8.665 -12.307 -87.891  1.00  0.00      CEL5
ATOM   1604  C5  BGLC   37     -10.488 -12.018 -89.795  1.00  0.00      CEL5
ATOM   1605  H5  BGLC   37      -9.715 -11.225 -89.700  1.00  0.00      CEL5
ATOM   1606  O5  BGLC   37     -10.627 -12.724 -88.560  1.00  0.00      CEL5
ATOM   1607  C2  BGLC   37      -8.781 -14.163 -89.012  1.00  0.00      CEL5
ATOM   1608  H2  BGLC   37      -9.438 -15.059 -89.038  1.00  0.00      CEL5
ATOM   1609  O2  BGLC   37      -7.498 -14.589 -88.552  1.00  0.00      CEL5
ATOM   1610  HO2 BGLC   37      -7.569 -14.922 -87.654  1.00  0.00      CEL5
ATOM   1611  C3  BGLC   37      -8.726 -13.596 -90.427  1.00  0.00      CEL5
ATOM   1612  H3  BGLC   37      -7.995 -12.760 -90.426  1.00  0.00      CEL5
ATOM   1613  O3  BGLC   37      -8.288 -14.562 -91.374  1.00  0.00      CEL5
ATOM   1614  HO3 BGLC   37      -8.297 -14.140 -92.236  1.00  0.00      CEL5
ATOM   1615  C4  BGLC   37     -10.065 -13.029 -90.842  1.00  0.00      CEL5
ATOM   1616  H4  BGLC   37     -10.821 -13.843 -90.865  1.00  0.00      CEL5
ATOM   1617  O4  BGLC   37     -10.021 -12.358 -92.110  1.00  0.00      CEL5
ATOM   1618  C6  BGLC   37     -11.826 -11.366 -90.042  1.00  0.00      CEL5
ATOM   1619  H61 BGLC   37     -12.591 -12.145 -90.248  1.00  0.00      CEL5
ATOM   1620  H62 BGLC   37     -12.144 -10.826 -89.125  1.00  0.00      CEL5
ATOM   1621  O6  BGLC   37     -11.774 -10.424 -91.115  1.00  0.00      CEL5
ATOM   1622  HO6 BGLC   37     -11.614 -10.885 -91.942  1.00  0.00      CEL5
ATOM   1623  C1  BGLC   38     -10.337 -13.116 -93.253  1.00  0.00      CEL5
ATOM   1624  H1  BGLC   38     -11.151 -13.844 -93.049  1.00  0.00      CEL5
ATOM   1625  C5  BGLC   38      -9.387 -14.553 -94.921  1.00  0.00      CEL5
ATOM   1626  H5  BGLC   38     -10.190 -15.304 -94.761  1.00  0.00      CEL5
ATOM   1627  O5  BGLC   38      -9.171 -13.789 -93.728  1.00  0.00      CEL5
ATOM   1628  C2  BGLC   38     -10.741 -12.128 -94.333  1.00  0.00      CEL5
ATOM   1629  H2  BGLC   38      -9.888 -11.435 -94.496  1.00  0.00      CEL5
ATOM   1630  O2  BGLC   38     -11.866 -11.333 -93.948  1.00  0.00      CEL5
ATOM   1631  HO2 BGLC   38     -12.031 -10.720 -94.668  1.00  0.00      CEL5
ATOM   1632  C3  BGLC   38     -11.015 -12.873 -95.625  1.00  0.00      CEL5
ATOM   1633  H3  BGLC   38     -11.818 -13.618 -95.435  1.00  0.00      CEL5
ATOM   1634  O3  BGLC   38     -11.473 -12.012 -96.659  1.00  0.00      CEL5
ATOM   1635  HO3 BGLC   38     -11.259 -12.436 -97.494  1.00  0.00      CEL5
ATOM   1636  C4  BGLC   38      -9.771 -13.613 -96.047  1.00  0.00      CEL5
ATOM   1637  H4  BGLC   38      -8.941 -12.887 -96.182  1.00  0.00      CEL5
ATOM   1638  O4  BGLC   38      -9.960 -14.373 -97.248  1.00  0.00      CEL5
ATOM   1639  C6  BGLC   38      -8.072 -15.263 -95.094  1.00  0.00      CEL5
ATOM   1640  H61 BGLC   38      -7.263 -14.505 -95.168  1.00  0.00      CEL5
ATOM   1641  H62 BGLC   38      -7.884 -15.852 -94.171  1.00  0.00      CEL5
ATOM   1642  O6  BGLC   38      -8.010 -16.122 -96.234  1.00  0.00      CEL5
ATOM   1643  HO6 BGLC   38      -7.318 -16.771 -96.093  1.00  0.00      CEL5
ATOM   1644  C1  BGLC   39      -9.589 -13.725 -98.437  1.00  0.00      CEL5
ATOM   1645  H1  BGLC   39      -8.711 -13.063 -98.279  1.00  0.00      CEL5
ATOM   1646  C5  BGLC   39     -10.374 -12.210-100.068  1.00  0.00      CEL5
ATOM   1647  H5  BGLC   39      -9.478 -11.597 -99.834  1.00  0.00      CEL5
ATOM   1648  O5  BGLC   39     -10.721 -13.013 -98.942  1.00  0.00      CEL5
ATOM   1649  C2  BGLC   39      -9.262 -14.773 -99.481  1.00  0.00      CEL5
ATOM   1650  H2  BGLC   39     -10.160 -15.415 -99.609  1.00  0.00      CEL5
ATOM   1651  O2  BGLC   39      -8.187 -15.617 -99.061  1.00  0.00      CEL5
ATOM   1652  HO2 BGLC   39      -8.202 -15.709 -98.105  1.00  0.00      CEL5
ATOM   1653  C3  BGLC   39      -8.955 -14.090-100.811  1.00  0.00      CEL5
ATOM   1654  H3  BGLC   39      -8.037 -13.478-100.678  1.00  0.00      CEL5
ATOM   1655  O3  BGLC   39      -8.716 -15.020-101.862  1.00  0.00      CEL5
ATOM   1656  HO3 BGLC   39      -8.693 -14.521-102.681  1.00  0.00      CEL5
ATOM   1657  C4  BGLC   39     -10.083 -13.163-101.205  1.00  0.00      CEL5
ATOM   1658  H4  BGLC   39     -10.993 -13.776-101.378  1.00  0.00      CEL5
ATOM   1659  O4  BGLC   39      -9.767 -12.382-102.364  1.00  0.00      CEL5
ATOM   1660  C6  BGLC   39     -11.557 -11.301-100.292  1.00  0.00      CEL5
ATOM   1661  H61 BGLC   39     -12.407 -11.855-100.743  1.00  0.00      CEL5
ATOM   1662  H62 BGLC   39     -11.898 -10.918 -99.306  1.00  0.00      CEL5
ATOM   1663  O6  BGLC   39     -11.213 -10.178-101.102  1.00  0.00      CEL5
ATOM   1664  HO6 BGLC   39     -11.100 -10.448-102.017  1.00  0.00      CEL5
ATOM   1665  C1  BGLC   40     -10.361 -12.808-103.563  1.00  0.00      CEL5
ATOM   1666  H1  BGLC   40     -11.423 -13.088-103.395  1.00  0.00      CEL5
ATOM   1667  C5  BGLC   40     -10.259 -14.443-105.260  1.00  0.00      CEL5
ATOM   1668  H5  BGLC   40     -11.287 -14.735-104.956  1.00  0.00      CEL5
ATOM   1669  O5  BGLC   40      -9.599 -13.874-104.130  1.00  0.00      CEL5
ATOM   1670  C2  BGLC   40     -10.283 -11.686-104.573  1.00  0.00      CEL5
ATOM   1671  H2  BGLC   40      -9.209 -11.494-104.782  1.00  0.00      CEL5
ATOM   1672  O2  BGLC   40     -10.829 -10.474-104.042  1.00  0.00      CEL5
ATOM   1673  HO2 BGLC   40     -10.153  -9.800-104.145  1.00  0.00      CEL5
ATOM   1674  C3  BGLC   40     -10.951 -12.111-105.880  1.00  0.00      CEL5
ATOM   1675  H3  BGLC   40     -12.027 -12.289-105.669  1.00  0.00      CEL5
ATOM   1676  O3  BGLC   40     -10.873 -11.082-106.868  1.00  0.00      CEL5
ATOM   1677  HO3 BGLC   40     -10.979 -11.463-107.743  1.00  0.00      CEL5
ATOM   1678  C4  BGLC   40     -10.344 -13.418-106.384  1.00  0.00      CEL5
ATOM   1679  H4  BGLC   40      -9.311 -13.206-106.735  1.00  0.00      CEL5
ATOM   1680  O4  BGLC   40     -11.083 -13.973-107.468  1.00  0.00      CEL5
ATOM   1681  HO4 BGLC   40     -10.898 -14.914-107.491  1.00  0.00      CEL5
ATOM   1682  C6  BGLC   40      -9.466 -15.689-105.601  1.00  0.00      CEL5
ATOM   1683  H61 BGLC   40      -8.510 -15.407-106.092  1.00  0.00      CEL5
ATOM   1684  H62 BGLC   40      -9.209 -16.224-104.661  1.00  0.00      CEL5
ATOM   1685  O6  BGLC   40     -10.208 -16.579-106.441  1.00  0.00      CEL5
ATOM   1686  HO6 BGLC   40      -9.735 -17.409-106.532  1.00  0.00      CEL5
ATOM   1687  C1  BGLC    1       0.699  -6.486  98.731  1.00  0.00      CEL5
ATOM   1688  H1  BGLC    1       0.114  -6.438  97.787  1.00  0.00      CEL5
ATOM   1689  O1  BGLC    1       1.421  -5.292  98.875  1.00  0.00      CEL5
ATOM   1690  HO1 BGLC    1       1.820  -5.074  98.029  1.00  0.00      CEL5
ATOM   1691  C5  BGLC    1      -1.026  -7.789  99.736  1.00  0.00      CEL5
ATOM   1692  H5  BGLC    1      -1.553  -7.793  98.758  1.00  0.00      CEL5
ATOM   1693  O5  BGLC    1      -0.193  -6.623  99.840  1.00  0.00      CEL5
ATOM   1694  C2  BGLC    1       1.647  -7.686  98.737  1.00  0.00      CEL5
ATOM   1695  H2  BGLC    1       2.198  -7.655  99.701  1.00  0.00      CEL5
ATOM   1696  O2  BGLC    1       2.643  -7.643  97.703  1.00  0.00      CEL5
ATOM   1697  HO2 BGLC    1       2.238  -7.450  96.854  1.00  0.00      CEL5
ATOM   1698  C3  BGLC    1       0.873  -8.996  98.707  1.00  0.00      CEL5
ATOM   1699  H3  BGLC    1       0.342  -9.040  97.732  1.00  0.00      CEL5
ATOM   1700  O3  BGLC    1       1.755 -10.111  98.771  1.00  0.00      CEL5
ATOM   1701  HO3 BGLC    1       2.383 -10.010  98.051  1.00  0.00      CEL5
ATOM   1702  C4  BGLC    1      -0.146  -9.024  99.838  1.00  0.00      CEL5
ATOM   1703  H4  BGLC    1       0.422  -8.947 100.790  1.00  0.00      CEL5
ATOM   1704  O4  BGLC    1      -1.021 -10.162  99.969  1.00  0.00      CEL5
ATOM   1705  C6  BGLC    1      -2.064  -7.704 100.836  1.00  0.00      CEL5
ATOM   1706  H61 BGLC    1      -2.753  -8.574 100.781  1.00  0.00      CEL5
ATOM   1707  H62 BGLC    1      -1.561  -7.725 101.826  1.00  0.00      CEL5
ATOM   1708  O6  BGLC    1      -2.834  -6.505 100.730  1.00  0.00      CEL5
ATOM   1709  HO6 BGLC    1      -2.211  -5.775 100.729  1.00  0.00      CEL5
ATOM   1710  C1  BGLC    2      -1.185 -10.982  98.840  1.00  0.00      CEL5
ATOM   1711  H1  BGLC    2      -0.228 -11.488  98.589  1.00  0.00      CEL5
ATOM   1712  C5  BGLC    2      -1.567 -10.960  96.514  1.00  0.00      CEL5
ATOM   1713  H5  BGLC    2      -0.475 -11.047  96.328  1.00  0.00      CEL5
ATOM   1714  O5  BGLC    2      -1.725 -10.252  97.752  1.00  0.00      CEL5
ATOM   1715  C2  BGLC    2      -2.260 -12.009  99.084  1.00  0.00      CEL5
ATOM   1716  H2  BGLC    2      -3.243 -11.493  99.040  1.00  0.00      CEL5
ATOM   1717  O2  BGLC    2      -2.166 -12.619 100.376  1.00  0.00      CEL5
ATOM   1718  HO2 BGLC    2      -1.764 -11.983 100.972  1.00  0.00      CEL5
ATOM   1719  C3  BGLC    2      -2.161 -13.009  97.946  1.00  0.00      CEL5
ATOM   1720  H3  BGLC    2      -1.140 -13.438  98.034  1.00  0.00      CEL5
ATOM   1721  O3  BGLC    2      -3.075 -14.105  98.065  1.00  0.00      CEL5
ATOM   1722  HO3 BGLC    2      -3.891 -13.764  98.438  1.00  0.00      CEL5
ATOM   1723  C4  BGLC    2      -2.205 -12.371  96.563  1.00  0.00      CEL5
ATOM   1724  H4  BGLC    2      -3.273 -12.242  96.285  1.00  0.00      CEL5
ATOM   1725  O4  BGLC    2      -1.615 -13.368  95.705  1.00  0.00      CEL5
ATOM   1726  C6  BGLC    2      -2.212  -9.998  95.528  1.00  0.00      CEL5
ATOM   1727  H61 BGLC    2      -3.227 -10.354  95.247  1.00  0.00      CEL5
ATOM   1728  H62 BGLC    2      -2.358  -9.000  95.993  1.00  0.00      CEL5
ATOM   1729  O6  BGLC    2      -1.455  -9.786  94.340  1.00  0.00      CEL5
ATOM   1730  HO6 BGLC    2      -0.513  -9.720  94.510  1.00  0.00      CEL5
ATOM   1731  C1  BGLC    3      -1.230 -13.002  94.406  1.00  0.00      CEL5
ATOM   1732  H1  BGLC    3      -0.564 -12.114  94.442  1.00  0.00      CEL5
ATOM   1733  C5  BGLC    3      -1.975 -12.206  92.349  1.00  0.00      CEL5
ATOM   1734  H5  BGLC    3      -1.152 -11.470  92.468  1.00  0.00      CEL5
ATOM   1735  O5  BGLC    3      -2.373 -12.743  93.611  1.00  0.00      CEL5
ATOM   1736  C2  BGLC    3      -0.472 -14.158  93.769  1.00  0.00      CEL5
ATOM   1737  H2  BGLC    3      -1.076 -15.074  93.943  1.00  0.00      CEL5
ATOM   1738  O2  BGLC    3       0.803 -14.316  94.412  1.00  0.00      CEL5
ATOM   1739  HO2 BGLC    3       1.284 -13.504  94.233  1.00  0.00      CEL5
ATOM   1740  C3  BGLC    3      -0.302 -14.013  92.251  1.00  0.00      CEL5
ATOM   1741  H3  BGLC    3       0.578 -13.355  92.090  1.00  0.00      CEL5
ATOM   1742  O3  BGLC    3      -0.043 -15.261  91.617  1.00  0.00      CEL5
ATOM   1743  HO3 BGLC    3       0.231 -15.074  90.716  1.00  0.00      CEL5
ATOM   1744  C4  BGLC    3      -1.464 -13.368  91.550  1.00  0.00      CEL5
ATOM   1745  H4  BGLC    3      -2.298 -14.088  91.412  1.00  0.00      CEL5
ATOM   1746  O4  BGLC    3      -1.031 -12.820  90.306  1.00  0.00      CEL5
ATOM   1747  C6  BGLC    3      -3.138 -11.487  91.715  1.00  0.00      CEL5
ATOM   1748  H61 BGLC    3      -2.812 -11.006  90.768  1.00  0.00      CEL5
ATOM   1749  H62 BGLC    3      -3.936 -12.218  91.467  1.00  0.00      CEL5
ATOM   1750  O6  BGLC    3      -3.654 -10.481  92.587  1.00  0.00      CEL5
ATOM   1751  HO6 BGLC    3      -2.894  -9.999  92.919  1.00  0.00      CEL5
ATOM   1752  C1  BGLC    4      -1.221 -13.597  89.153  1.00  0.00      CEL5
ATOM   1753  H1  BGLC    4      -2.076 -14.297  89.268  1.00  0.00      CEL5
ATOM   1754  C5  BGLC    4      -0.081 -14.982  87.573  1.00  0.00      CEL5
ATOM   1755  H5  BGLC    4      -0.927 -15.702  87.616  1.00  0.00      CEL5
ATOM   1756  O5  BGLC    4      -0.002 -14.286  88.832  1.00  0.00      CEL5
ATOM   1757  C2  BGLC    4      -1.511 -12.589  88.059  1.00  0.00      CEL5
ATOM   1758  H2  BGLC    4      -0.645 -11.895  88.001  1.00  0.00      CEL5
ATOM   1759  O2  BGLC    4      -2.665 -11.805  88.374  1.00  0.00      CEL5
ATOM   1760  HO2 BGLC    4      -2.383 -10.888  88.401  1.00  0.00      CEL5
ATOM   1761  C3  BGLC    4      -1.647 -13.269  86.714  1.00  0.00      CEL5
ATOM   1762  H3  BGLC    4      -2.485 -13.996  86.771  1.00  0.00      CEL5
ATOM   1763  O3  BGLC    4      -1.963 -12.337  85.684  1.00  0.00      CEL5
ATOM   1764  HO3 BGLC    4      -1.753 -12.728  84.833  1.00  0.00      CEL5
ATOM   1765  C4  BGLC    4      -0.372 -14.025  86.423  1.00  0.00      CEL5
ATOM   1766  H4  BGLC    4       0.480 -13.321  86.310  1.00  0.00      CEL5
ATOM   1767  O4  BGLC    4      -0.484 -14.869  85.276  1.00  0.00      CEL5
ATOM   1768  C6  BGLC    4       1.205 -15.767  87.375  1.00  0.00      CEL5
ATOM   1769  H61 BGLC    4       1.363 -15.996  86.299  1.00  0.00      CEL5
ATOM   1770  H62 BGLC    4       2.074 -15.163  87.712  1.00  0.00      CEL5
ATOM   1771  O6  BGLC    4       1.177 -17.008  88.084  1.00  0.00      CEL5
ATOM   1772  HO6 BGLC    4       0.610 -17.607  87.593  1.00  0.00      CEL5
ATOM   1773  C1  BGLC    5      -0.184 -14.308  84.020  1.00  0.00      CEL5
ATOM   1774  H1  BGLC    5       0.654 -13.581  84.080  1.00  0.00      CEL5
ATOM   1775  C5  BGLC    5      -1.230 -13.172  82.182  1.00  0.00      CEL5
ATOM   1776  H5  BGLC    5      -0.430 -12.401  82.175  1.00  0.00      CEL5
ATOM   1777  O5  BGLC    5      -1.379 -13.723  83.501  1.00  0.00      CEL5
ATOM   1778  C2  BGLC    5       0.169 -15.470  83.116  1.00  0.00      CEL5
ATOM   1779  H2  BGLC    5      -0.686 -16.178  83.119  1.00  0.00      CEL5
ATOM   1780  O2  BGLC    5       1.323 -16.181  83.580  1.00  0.00      CEL5
ATOM   1781  HO2 BGLC    5       1.778 -16.481  82.790  1.00  0.00      CEL5
ATOM   1782  C3  BGLC    5       0.367 -15.002  81.688  1.00  0.00      CEL5
ATOM   1783  H3  BGLC    5       1.220 -14.291  81.660  1.00  0.00      CEL5
ATOM   1784  O3  BGLC    5       0.695 -16.104  80.846  1.00  0.00      CEL5
ATOM   1785  HO3 BGLC    5       0.751 -15.772  79.947  1.00  0.00      CEL5
ATOM   1786  C4  BGLC    5      -0.865 -14.276  81.195  1.00  0.00      CEL5
ATOM   1787  H4  BGLC    5      -1.717 -14.987  81.127  1.00  0.00      CEL5
ATOM   1788  O4  BGLC    5      -0.614 -13.669  79.927  1.00  0.00      CEL5
ATOM   1789  C6  BGLC    5      -2.568 -12.487  81.979  1.00  0.00      CEL5
ATOM   1790  H61 BGLC    5      -3.383 -13.236  82.080  1.00  0.00      CEL5
ATOM   1791  H62 BGLC    5      -2.698 -11.736  82.787  1.00  0.00      CEL5
ATOM   1792  O6  BGLC    5      -2.708 -11.814  80.731  1.00  0.00      CEL5
ATOM   1793  HO6 BGLC    5      -3.409 -11.160  80.792  1.00  0.00      CEL5
ATOM   1794  C1  BGLC    6      -0.924 -14.417  78.770  1.00  0.00      CEL5
ATOM   1795  H1  BGLC    6      -1.849 -15.017  78.910  1.00  0.00      CEL5
ATOM   1796  C5  BGLC    6      -0.008 -15.949  77.181  1.00  0.00      CEL5
ATOM   1797  H5  BGLC    6      -0.919 -16.580  77.251  1.00  0.00      CEL5
ATOM   1798  O5  BGLC    6       0.193 -15.229  78.408  1.00  0.00      CEL5
ATOM   1799  C2  BGLC    6      -1.110 -13.401  77.669  1.00  0.00      CEL5
ATOM   1800  H2  BGLC    6      -0.177 -12.807  77.563  1.00  0.00      CEL5
ATOM   1801  O2  BGLC    6      -2.151 -12.504  78.038  1.00  0.00      CEL5
ATOM   1802  HO2 BGLC    6      -2.067 -12.293  78.971  1.00  0.00      CEL5
ATOM   1803  C3  BGLC    6      -1.382 -14.098  76.341  1.00  0.00      CEL5
ATOM   1804  H3  BGLC    6      -2.279 -14.743  76.463  1.00  0.00      CEL5
ATOM   1805  O3  BGLC    6      -1.680 -13.183  75.290  1.00  0.00      CEL5
ATOM   1806  HO3 BGLC    6      -1.592 -13.631  74.446  1.00  0.00      CEL5
ATOM   1807  C4  BGLC    6      -0.200 -14.982  76.004  1.00  0.00      CEL5
ATOM   1808  H4  BGLC    6       0.712 -14.359  75.888  1.00  0.00      CEL5
ATOM   1809  O4  BGLC    6      -0.437 -15.749  74.815  1.00  0.00      CEL5
ATOM   1810  C6  BGLC    6       1.186 -16.874  77.168  1.00  0.00      CEL5
ATOM   1811  H61 BGLC    6       2.110 -16.259  77.223  1.00  0.00      CEL5
ATOM   1812  H62 BGLC    6       1.181 -17.514  78.076  1.00  0.00      CEL5
ATOM   1813  O6  BGLC    6       1.244 -17.718  76.021  1.00  0.00      CEL5
ATOM   1814  HO6 BGLC    6       0.774 -18.546  76.140  1.00  0.00      CEL5
ATOM   1815  C1  BGLC    7      -0.051 -15.218  73.555  1.00  0.00      CEL5
ATOM   1816  H1  BGLC    7       0.853 -14.576  73.625  1.00  0.00      CEL5
ATOM   1817  C5  BGLC    7      -0.876 -14.018  71.648  1.00  0.00      CEL5
ATOM   1818  H5  BGLC    7       0.016 -13.357  71.685  1.00  0.00      CEL5
ATOM   1819  O5  BGLC    7      -1.154 -14.519  72.974  1.00  0.00      CEL5
ATOM   1820  C2  BGLC    7       0.207 -16.431  72.689  1.00  0.00      CEL5
ATOM   1821  H2  BGLC    7      -0.705 -17.065  72.721  1.00  0.00      CEL5
ATOM   1822  O2  BGLC    7       1.300 -17.199  73.208  1.00  0.00      CEL5
ATOM   1823  HO2 BGLC    7       1.216 -17.356  74.151  1.00  0.00      CEL5
ATOM   1824  C3  BGLC    7       0.452 -16.074  71.230  1.00  0.00      CEL5
ATOM   1825  H3  BGLC    7       1.434 -15.558  71.174  1.00  0.00      CEL5
ATOM   1826  O3  BGLC    7       0.516 -17.258  70.449  1.00  0.00      CEL5
ATOM   1827  HO3 BGLC    7       1.369 -17.302  70.012  1.00  0.00      CEL5
ATOM   1828  C4  BGLC    7      -0.598 -15.153  70.654  1.00  0.00      CEL5
ATOM   1829  H4  BGLC    7      -1.547 -15.716  70.529  1.00  0.00      CEL5
ATOM   1830  O4  BGLC    7      -0.176 -14.614  69.380  1.00  0.00      CEL5
ATOM   1831  C6  BGLC    7      -2.113 -13.189  71.358  1.00  0.00      CEL5
ATOM   1832  H61 BGLC    7      -2.987 -13.868  71.253  1.00  0.00      CEL5
ATOM   1833  H62 BGLC    7      -2.314 -12.511  72.215  1.00  0.00      CEL5
ATOM   1834  O6  BGLC    7      -2.018 -12.385  70.185  1.00  0.00      CEL5
ATOM   1835  HO6 BGLC    7      -1.582 -11.554  70.389  1.00  0.00      CEL5
ATOM   1836  C1  BGLC    8      -0.496 -15.322  68.184  1.00  0.00      CEL5
ATOM   1837  H1  BGLC    8      -1.325 -16.040  68.360  1.00  0.00      CEL5
ATOM   1838  C5  BGLC    8       0.348 -16.658  66.380  1.00  0.00      CEL5
ATOM   1839  H5  BGLC    8      -0.538 -17.312  66.530  1.00  0.00      CEL5
ATOM   1840  O5  BGLC    8       0.658 -15.986  67.625  1.00  0.00      CEL5
ATOM   1841  C2  BGLC    8      -0.920 -14.260  67.177  1.00  0.00      CEL5
ATOM   1842  H2  BGLC    8      -0.086 -13.534  67.072  1.00  0.00      CEL5
ATOM   1843  O2  BGLC    8      -2.059 -13.555  67.664  1.00  0.00      CEL5
ATOM   1844  HO2 BGLC    8      -1.885 -13.204  68.540  1.00  0.00      CEL5
ATOM   1845  C3  BGLC    8      -1.199 -14.850  65.794  1.00  0.00      CEL5
ATOM   1846  H3  BGLC    8      -2.063 -15.542  65.886  1.00  0.00      CEL5
ATOM   1847  O3  BGLC    8      -1.547 -13.862  64.827  1.00  0.00      CEL5
ATOM   1848  HO3 BGLC    8      -1.491 -14.258  63.954  1.00  0.00      CEL5
ATOM   1849  C4  BGLC    8      -0.009 -15.634  65.319  1.00  0.00      CEL5
ATOM   1850  H4  BGLC    8       0.862 -14.963  65.160  1.00  0.00      CEL5
ATOM   1851  O4  BGLC    8      -0.287 -16.389  64.131  1.00  0.00      CEL5
ATOM   1852  C6  BGLC    8       1.491 -17.541  65.910  1.00  0.00      CEL5
ATOM   1853  H61 BGLC    8       1.348 -17.844  64.850  1.00  0.00      CEL5
ATOM   1854  H62 BGLC    8       2.444 -16.972  65.946  1.00  0.00      CEL5
ATOM   1855  O6  BGLC    8       1.602 -18.747  66.663  1.00  0.00      CEL5
ATOM   1856  HO6 BGLC    8       0.855 -19.306  66.439  1.00  0.00      CEL5
ATOM   1857  C1  BGLC    9       0.042 -15.819  62.881  1.00  0.00      CEL5
ATOM   1858  H1  BGLC    9       0.946 -15.176  62.949  1.00  0.00      CEL5
ATOM   1859  C5  BGLC    9      -1.003 -14.610  61.070  1.00  0.00      CEL5
ATOM   1860  H5  BGLC    9      -0.159 -13.890  61.001  1.00  0.00      CEL5
ATOM   1861  O5  BGLC    9      -1.102 -15.094  62.424  1.00  0.00      CEL5
ATOM   1862  C2  BGLC    9       0.285 -16.967  61.915  1.00  0.00      CEL5
ATOM   1863  H2  BGLC    9      -0.625 -17.604  61.913  1.00  0.00      CEL5
ATOM   1864  O2  BGLC    9       1.380 -17.793  62.322  1.00  0.00      CEL5
ATOM   1865  HO2 BGLC    9       1.799 -18.097  61.514  1.00  0.00      CEL5
ATOM   1866  C3  BGLC    9       0.483 -16.460  60.498  1.00  0.00      CEL5
ATOM   1867  H3  BGLC    9       1.335 -15.747  60.481  1.00  0.00      CEL5
ATOM   1868  O3  BGLC    9       0.802 -17.524  59.610  1.00  0.00      CEL5
ATOM   1869  HO3 BGLC    9       0.831 -17.172  58.717  1.00  0.00      CEL5
ATOM   1870  C4  BGLC    9      -0.763 -15.734  60.067  1.00  0.00      CEL5
ATOM   1871  H4  BGLC    9      -1.634 -16.423  60.087  1.00  0.00      CEL5
ATOM   1872  O4  BGLC    9      -0.619 -15.160  58.763  1.00  0.00      CEL5
ATOM   1873  C6  BGLC    9      -2.308 -13.861  60.922  1.00  0.00      CEL5
ATOM   1874  H61 BGLC    9      -3.162 -14.554  61.078  1.00  0.00      CEL5
ATOM   1875  H62 BGLC    9      -2.327 -13.088  61.720  1.00  0.00      CEL5
ATOM   1876  O6  BGLC    9      -2.479 -13.200  59.674  1.00  0.00      CEL5
ATOM   1877  HO6 BGLC    9      -3.179 -12.547  59.751  1.00  0.00      CEL5
ATOM   1878  C1  BGLC   10      -1.020 -15.924  57.643  1.00  0.00      CEL5
ATOM   1879  H1  BGLC   10      -1.895 -16.564  57.886  1.00  0.00      CEL5
ATOM   1880  C5  BGLC   10      -0.129 -17.315  55.885  1.00  0.00      CEL5
ATOM   1881  H5  BGLC   10      -0.993 -18.009  55.973  1.00  0.00      CEL5
ATOM   1882  O5  BGLC   10       0.087 -16.704  57.176  1.00  0.00      CEL5
ATOM   1883  C2  BGLC   10      -1.399 -14.916  56.573  1.00  0.00      CEL5
ATOM   1884  H2  BGLC   10      -0.526 -14.255  56.385  1.00  0.00      CEL5
ATOM   1885  O2  BGLC   10      -2.467 -14.096  57.037  1.00  0.00      CEL5
ATOM   1886  HO2 BGLC   10      -2.268 -13.823  57.936  1.00  0.00      CEL5
ATOM   1887  C3  BGLC   10      -1.735 -15.620  55.269  1.00  0.00      CEL5
ATOM   1888  H3  BGLC   10      -2.515 -16.387  55.466  1.00  0.00      CEL5
ATOM   1889  O3  BGLC   10      -2.259 -14.761  54.265  1.00  0.00      CEL5
ATOM   1890  HO3 BGLC   10      -1.994 -15.115  53.413  1.00  0.00      CEL5
ATOM   1891  C4  BGLC   10      -0.482 -16.307  54.811  1.00  0.00      CEL5
ATOM   1892  H4  BGLC   10       0.357 -15.582  54.739  1.00  0.00      CEL5
ATOM   1893  O4  BGLC   10      -0.615 -17.024  53.579  1.00  0.00      CEL5
ATOM   1894  C6  BGLC   10       1.091 -18.127  55.532  1.00  0.00      CEL5
ATOM   1895  H61 BGLC   10       1.248 -18.912  56.303  1.00  0.00      CEL5
ATOM   1896  H62 BGLC   10       0.974 -18.638  54.552  1.00  0.00      CEL5
ATOM   1897  O6  BGLC   10       2.248 -17.306  55.497  1.00  0.00      CEL5
ATOM   1898  HO6 BGLC   10       2.353 -16.882  54.642  1.00  0.00      CEL5
ATOM   1899  C1  BGLC   11      -0.261 -16.373  52.375  1.00  0.00      CEL5
ATOM   1900  H1  BGLC   11       0.544 -15.623  52.531  1.00  0.00      CEL5
ATOM   1901  C5  BGLC   11      -1.321 -15.238  50.522  1.00  0.00      CEL5
ATOM   1902  H5  BGLC   11      -0.557 -14.431  50.526  1.00  0.00      CEL5
ATOM   1903  O5  BGLC   11      -1.449 -15.780  51.849  1.00  0.00      CEL5
ATOM   1904  C2  BGLC   11       0.224 -17.444  51.413  1.00  0.00      CEL5
ATOM   1905  H2  BGLC   11      -0.567 -18.223  51.358  1.00  0.00      CEL5
ATOM   1906  O2  BGLC   11       1.408 -18.074  51.921  1.00  0.00      CEL5
ATOM   1907  HO2 BGLC   11       2.149 -17.473  51.814  1.00  0.00      CEL5
ATOM   1908  C3  BGLC   11       0.400 -16.902  49.995  1.00  0.00      CEL5
ATOM   1909  H3  BGLC   11       1.168 -16.101  50.033  1.00  0.00      CEL5
ATOM   1910  O3  BGLC   11       0.866 -17.887  49.080  1.00  0.00      CEL5
ATOM   1911  HO3 BGLC   11       0.923 -17.476  48.215  1.00  0.00      CEL5
ATOM   1912  C4  BGLC   11      -0.892 -16.291  49.503  1.00  0.00      CEL5
ATOM   1913  H4  BGLC   11      -1.688 -17.062  49.425  1.00  0.00      CEL5
ATOM   1914  O4  BGLC   11      -0.717 -15.625  48.243  1.00  0.00      CEL5
ATOM   1915  C6  BGLC   11      -2.695 -14.627  50.334  1.00  0.00      CEL5
ATOM   1916  H61 BGLC   11      -3.469 -15.404  50.512  1.00  0.00      CEL5
ATOM   1917  H62 BGLC   11      -2.821 -13.843  51.111  1.00  0.00      CEL5
ATOM   1918  O6  BGLC   11      -2.939 -14.032  49.061  1.00  0.00      CEL5
ATOM   1919  HO6 BGLC   11      -3.542 -13.291  49.166  1.00  0.00      CEL5
ATOM   1920  C1  BGLC   12      -0.849 -16.343  47.034  1.00  0.00      CEL5
ATOM   1921  H1  BGLC   12      -1.604 -17.153  47.130  1.00  0.00      CEL5
ATOM   1922  C5  BGLC   12       0.376 -17.461  45.338  1.00  0.00      CEL5
ATOM   1923  H5  BGLC   12      -0.465 -18.188  45.324  1.00  0.00      CEL5
ATOM   1924  O5  BGLC   12       0.429 -16.836  46.629  1.00  0.00      CEL5
ATOM   1925  C2  BGLC   12      -1.275 -15.328  45.990  1.00  0.00      CEL5
ATOM   1926  H2  BGLC   12      -0.535 -14.500  46.027  1.00  0.00      CEL5
ATOM   1927  O2  BGLC   12      -2.536 -14.769  46.344  1.00  0.00      CEL5
ATOM   1928  HO2 BGLC   12      -2.519 -14.557  47.280  1.00  0.00      CEL5
ATOM   1929  C3  BGLC   12      -1.241 -15.841  44.550  1.00  0.00      CEL5
ATOM   1930  H3  BGLC   12      -1.998 -16.650  44.469  1.00  0.00      CEL5
ATOM   1931  O3  BGLC   12      -1.585 -14.827  43.609  1.00  0.00      CEL5
ATOM   1932  HO3 BGLC   12      -1.410 -15.176  42.733  1.00  0.00      CEL5
ATOM   1933  C4  BGLC   12       0.116 -16.436  44.230  1.00  0.00      CEL5
ATOM   1934  H4  BGLC   12       0.905 -15.655  44.267  1.00  0.00      CEL5
ATOM   1935  O4  BGLC   12       0.147 -17.102  42.948  1.00  0.00      CEL5
ATOM   1936  C6  BGLC   12       1.664 -18.228  45.277  1.00  0.00      CEL5
ATOM   1937  H61 BGLC   12       2.523 -17.549  45.468  1.00  0.00      CEL5
ATOM   1938  H62 BGLC   12       1.670 -18.995  46.082  1.00  0.00      CEL5
ATOM   1939  O6  BGLC   12       1.847 -18.905  44.040  1.00  0.00      CEL5
ATOM   1940  HO6 BGLC   12       1.901 -18.274  43.319  1.00  0.00      CEL5
ATOM   1941  C1  BGLC   13       0.420 -16.380  41.757  1.00  0.00      CEL5
ATOM   1942  H1  BGLC   13       1.192 -15.599  41.925  1.00  0.00      CEL5
ATOM   1943  C5  BGLC   13      -0.720 -15.183  39.990  1.00  0.00      CEL5
ATOM   1944  H5  BGLC   13       0.048 -14.382  40.039  1.00  0.00      CEL5
ATOM   1945  O5  BGLC   13      -0.815 -15.829  41.275  1.00  0.00      CEL5
ATOM   1946  C2  BGLC   13       0.890 -17.379  40.695  1.00  0.00      CEL5
ATOM   1947  H2  BGLC   13       0.106 -18.164  40.625  1.00  0.00      CEL5
ATOM   1948  O2  BGLC   13       2.115 -18.029  41.053  1.00  0.00      CEL5
ATOM   1949  HO2 BGLC   13       2.433 -18.479  40.268  1.00  0.00      CEL5
ATOM   1950  C3  BGLC   13       1.009 -16.741  39.314  1.00  0.00      CEL5
ATOM   1951  H3  BGLC   13       1.745 -15.911  39.375  1.00  0.00      CEL5
ATOM   1952  O3  BGLC   13       1.488 -17.659  38.335  1.00  0.00      CEL5
ATOM   1953  HO3 BGLC   13       1.393 -17.245  37.474  1.00  0.00      CEL5
ATOM   1954  C4  BGLC   13      -0.324 -16.173  38.902  1.00  0.00      CEL5
ATOM   1955  H4  BGLC   13      -1.094 -16.973  38.857  1.00  0.00      CEL5
ATOM   1956  O4  BGLC   13      -0.238 -15.496  37.636  1.00  0.00      CEL5
ATOM   1957  C6  BGLC   13      -2.080 -14.549  39.829  1.00  0.00      CEL5
ATOM   1958  H61 BGLC   13      -2.866 -15.333  39.782  1.00  0.00      CEL5
ATOM   1959  H62 BGLC   13      -2.274 -13.943  40.740  1.00  0.00      CEL5
ATOM   1960  O6  BGLC   13      -2.187 -13.693  38.694  1.00  0.00      CEL5
ATOM   1961  HO6 BGLC   13      -2.958 -13.129  38.785  1.00  0.00      CEL5
ATOM   1962  C1  BGLC   14      -0.567 -16.210  36.460  1.00  0.00      CEL5
ATOM   1963  H1  BGLC   14      -1.356 -16.965  36.666  1.00  0.00      CEL5
ATOM   1964  C5  BGLC   14       0.356 -17.450  34.642  1.00  0.00      CEL5
ATOM   1965  H5  BGLC   14      -0.436 -18.212  34.805  1.00  0.00      CEL5
ATOM   1966  O5  BGLC   14       0.615 -16.796  35.899  1.00  0.00      CEL5
ATOM   1967  C2  BGLC   14      -1.069 -15.199  35.444  1.00  0.00      CEL5
ATOM   1968  H2  BGLC   14      -0.253 -14.470  35.258  1.00  0.00      CEL5
ATOM   1969  O2  BGLC   14      -2.180 -14.484  35.979  1.00  0.00      CEL5
ATOM   1970  HO2 BGLC   14      -2.007 -14.280  36.900  1.00  0.00      CEL5
ATOM   1971  C3  BGLC   14      -1.392 -15.871  34.109  1.00  0.00      CEL5
ATOM   1972  H3  BGLC   14      -2.137 -16.675  34.287  1.00  0.00      CEL5
ATOM   1973  O3  BGLC   14      -1.940 -14.998  33.131  1.00  0.00      CEL5
ATOM   1974  HO3 BGLC   14      -1.811 -15.413  32.275  1.00  0.00      CEL5
ATOM   1975  C4  BGLC   14      -0.127 -16.479  33.580  1.00  0.00      CEL5
ATOM   1976  H4  BGLC   14       0.645 -15.693  33.436  1.00  0.00      CEL5
ATOM   1977  O4  BGLC   14      -0.311 -17.216  32.362  1.00  0.00      CEL5
ATOM   1978  C6  BGLC   14       1.643 -18.111  34.251  1.00  0.00      CEL5
ATOM   1979  H61 BGLC   14       2.255 -17.334  33.744  1.00  0.00      CEL5
ATOM   1980  H62 BGLC   14       2.183 -18.498  35.142  1.00  0.00      CEL5
ATOM   1981  O6  BGLC   14       1.496 -19.154  33.303  1.00  0.00      CEL5
ATOM   1982  HO6 BGLC   14       1.163 -19.964  33.696  1.00  0.00      CEL5
ATOM   1983  C1  BGLC   15      -0.020 -16.589  31.129  1.00  0.00      CEL5
ATOM   1984  H1  BGLC   15       0.775 -15.820  31.239  1.00  0.00      CEL5
ATOM   1985  C5  BGLC   15      -1.111 -15.468  29.310  1.00  0.00      CEL5
ATOM   1986  H5  BGLC   15      -0.333 -14.674  29.320  1.00  0.00      CEL5
ATOM   1987  O5  BGLC   15      -1.228 -16.032  30.627  1.00  0.00      CEL5
ATOM   1988  C2  BGLC   15       0.441 -17.660  30.163  1.00  0.00      CEL5
ATOM   1989  H2  BGLC   15      -0.326 -18.463  30.142  1.00  0.00      CEL5
ATOM   1990  O2  BGLC   15       1.679 -18.215  30.622  1.00  0.00      CEL5
ATOM   1991  HO2 BGLC   15       1.590 -18.524  31.526  1.00  0.00      CEL5
ATOM   1992  C3  BGLC   15       0.574 -17.128  28.736  1.00  0.00      CEL5
ATOM   1993  H3  BGLC   15       1.370 -16.354  28.762  1.00  0.00      CEL5
ATOM   1994  O3  BGLC   15       0.992 -18.139  27.831  1.00  0.00      CEL5
ATOM   1995  HO3 BGLC   15       1.791 -17.855  27.381  1.00  0.00      CEL5
ATOM   1996  C4  BGLC   15      -0.706 -16.483  28.249  1.00  0.00      CEL5
ATOM   1997  H4  BGLC   15      -1.510 -17.245  28.166  1.00  0.00      CEL5
ATOM   1998  O4  BGLC   15      -0.533 -15.787  26.991  1.00  0.00      CEL5
ATOM   1999  C6  BGLC   15      -2.469 -14.840  29.161  1.00  0.00      CEL5
ATOM   2000  H61 BGLC   15      -3.261 -15.617  29.224  1.00  0.00      CEL5
ATOM   2001  H62 BGLC   15      -2.604 -14.153  30.024  1.00  0.00      CEL5
ATOM   2002  O6  BGLC   15      -2.633 -14.084  27.968  1.00  0.00      CEL5
ATOM   2003  HO6 BGLC   15      -3.285 -13.393  28.100  1.00  0.00      CEL5
ATOM   2004  C1  BGLC   16      -0.890 -16.450  25.786  1.00  0.00      CEL5
ATOM   2005  H1  BGLC   16      -1.658 -17.231  25.972  1.00  0.00      CEL5
ATOM   2006  C5  BGLC   16      -0.012 -17.654  23.926  1.00  0.00      CEL5
ATOM   2007  H5  BGLC   16      -0.801 -18.417  24.097  1.00  0.00      CEL5
ATOM   2008  O5  BGLC   16       0.284 -16.988  25.166  1.00  0.00      CEL5
ATOM   2009  C2  BGLC   16      -1.421 -15.415  24.798  1.00  0.00      CEL5
ATOM   2010  H2  BGLC   16      -0.626 -14.655  24.641  1.00  0.00      CEL5
ATOM   2011  O2  BGLC   16      -2.551 -14.736  25.327  1.00  0.00      CEL5
ATOM   2012  HO2 BGLC   16      -2.412 -14.563  26.261  1.00  0.00      CEL5
ATOM   2013  C3  BGLC   16      -1.732 -16.024  23.432  1.00  0.00      CEL5
ATOM   2014  H3  BGLC   16      -2.503 -16.813  23.565  1.00  0.00      CEL5
ATOM   2015  O3  BGLC   16      -2.235 -15.080  22.491  1.00  0.00      CEL5
ATOM   2016  HO3 BGLC   16      -2.098 -15.451  21.616  1.00  0.00      CEL5
ATOM   2017  C4  BGLC   16      -0.479 -16.650  22.896  1.00  0.00      CEL5
ATOM   2018  H4  BGLC   16       0.307 -15.873  22.775  1.00  0.00      CEL5
ATOM   2019  O4  BGLC   16      -0.661 -17.357  21.661  1.00  0.00      CEL5
ATOM   2020  C6  BGLC   16       1.280 -18.302  23.533  1.00  0.00      CEL5
ATOM   2021  H61 BGLC   16       1.944 -17.457  23.250  1.00  0.00      CEL5
ATOM   2022  H62 BGLC   16       1.700 -18.873  24.388  1.00  0.00      CEL5
ATOM   2023  O6  BGLC   16       1.211 -19.205  22.441  1.00  0.00      CEL5
ATOM   2024  HO6 BGLC   16       1.083 -18.746  21.608  1.00  0.00      CEL5
ATOM   2025  C1  BGLC   17      -0.406 -16.669  20.460  1.00  0.00      CEL5
ATOM   2026  H1  BGLC   17       0.409 -15.925  20.590  1.00  0.00      CEL5
ATOM   2027  C5  BGLC   17      -1.589 -15.473  18.745  1.00  0.00      CEL5
ATOM   2028  H5  BGLC   17      -0.790 -14.702  18.715  1.00  0.00      CEL5
ATOM   2029  O5  BGLC   17      -1.628 -16.063  20.052  1.00  0.00      CEL5
ATOM   2030  C2  BGLC   17      -0.021 -17.698  19.412  1.00  0.00      CEL5
ATOM   2031  H2  BGLC   17      -0.821 -18.468  19.383  1.00  0.00      CEL5
ATOM   2032  O2  BGLC   17       1.204 -18.357  19.742  1.00  0.00      CEL5
ATOM   2033  HO2 BGLC   17       1.581 -18.672  18.917  1.00  0.00      CEL5
ATOM   2034  C3  BGLC   17       0.061 -17.074  18.030  1.00  0.00      CEL5
ATOM   2035  H3  BGLC   17       0.815 -16.258  18.046  1.00  0.00      CEL5
ATOM   2036  O3  BGLC   17       0.481 -18.020  17.059  1.00  0.00      CEL5
ATOM   2037  HO3 BGLC   17       0.329 -17.618  16.200  1.00  0.00      CEL5
ATOM   2038  C4  BGLC   17      -1.278 -16.487  17.670  1.00  0.00      CEL5
ATOM   2039  H4  BGLC   17      -2.066 -17.270  17.652  1.00  0.00      CEL5
ATOM   2040  O4  BGLC   17      -1.240 -15.772  16.432  1.00  0.00      CEL5
ATOM   2041  C6  BGLC   17      -2.939 -14.813  18.672  1.00  0.00      CEL5
ATOM   2042  H61 BGLC   17      -3.739 -15.571  18.810  1.00  0.00      CEL5
ATOM   2043  H62 BGLC   17      -2.978 -14.106  19.528  1.00  0.00      CEL5
ATOM   2044  O6  BGLC   17      -3.192 -14.085  17.472  1.00  0.00      CEL5
ATOM   2045  HO6 BGLC   17      -3.850 -13.404  17.631  1.00  0.00      CEL5
ATOM   2046  C1  BGLC   18      -1.628 -16.431  15.258  1.00  0.00      CEL5
ATOM   2047  H1  BGLC   18      -2.493 -17.104  15.442  1.00  0.00      CEL5
ATOM   2048  C5  BGLC   18      -0.715 -17.725  13.483  1.00  0.00      CEL5
ATOM   2049  H5  BGLC   18      -1.573 -18.425  13.574  1.00  0.00      CEL5
ATOM   2050  O5  BGLC   18      -0.490 -17.114  14.756  1.00  0.00      CEL5
ATOM   2051  C2  BGLC   18      -1.979 -15.373  14.229  1.00  0.00      CEL5
ATOM   2052  H2  BGLC   18      -1.086 -14.730  14.080  1.00  0.00      CEL5
ATOM   2053  O2  BGLC   18      -3.018 -14.529  14.713  1.00  0.00      CEL5
ATOM   2054  HO2 BGLC   18      -2.917 -14.438  15.663  1.00  0.00      CEL5
ATOM   2055  C3  BGLC   18      -2.303 -16.027  12.887  1.00  0.00      CEL5
ATOM   2056  H3  BGLC   18      -3.078 -16.808  13.045  1.00  0.00      CEL5
ATOM   2057  O3  BGLC   18      -2.825 -15.135  11.915  1.00  0.00      CEL5
ATOM   2058  HO3 BGLC   18      -2.650 -15.524  11.054  1.00  0.00      CEL5
ATOM   2059  C4  BGLC   18      -1.042 -16.697  12.402  1.00  0.00      CEL5
ATOM   2060  H4  BGLC   18      -0.217 -15.953  12.364  1.00  0.00      CEL5
ATOM   2061  O4  BGLC   18      -1.151 -17.359  11.125  1.00  0.00      CEL5
ATOM   2062  C6  BGLC   18       0.568 -18.476  13.334  1.00  0.00      CEL5
ATOM   2063  H61 BGLC   18       1.394 -17.772  13.569  1.00  0.00      CEL5
ATOM   2064  H62 BGLC   18       0.630 -19.290  14.086  1.00  0.00      CEL5
ATOM   2065  O6  BGLC   18       0.781 -19.047  12.052  1.00  0.00      CEL5
ATOM   2066  HO6 BGLC   18       0.664 -18.417  11.337  1.00  0.00      CEL5
ATOM   2067  C1  BGLC   19      -1.013 -16.626   9.923  1.00  0.00      CEL5
ATOM   2068  H1  BGLC   19      -0.348 -15.746  10.058  1.00  0.00      CEL5
ATOM   2069  C5  BGLC   19      -2.271 -15.520   8.232  1.00  0.00      CEL5
ATOM   2070  H5  BGLC   19      -1.539 -14.687   8.306  1.00  0.00      CEL5
ATOM   2071  O5  BGLC   19      -2.299 -16.224   9.478  1.00  0.00      CEL5
ATOM   2072  C2  BGLC   19      -0.417 -17.495   8.838  1.00  0.00      CEL5
ATOM   2073  H2  BGLC   19      -1.079 -18.385   8.774  1.00  0.00      CEL5
ATOM   2074  O2  BGLC   19       0.894 -17.919   9.210  1.00  0.00      CEL5
ATOM   2075  HO2 BGLC   19       1.496 -17.199   9.009  1.00  0.00      CEL5
ATOM   2076  C3  BGLC   19      -0.427 -16.814   7.467  1.00  0.00      CEL5
ATOM   2077  H3  BGLC   19       0.195 -15.896   7.541  1.00  0.00      CEL5
ATOM   2078  O3  BGLC   19       0.143 -17.594   6.431  1.00  0.00      CEL5
ATOM   2079  HO3 BGLC   19       0.134 -17.047   5.642  1.00  0.00      CEL5
ATOM   2080  C4  BGLC   19      -1.832 -16.424   7.102  1.00  0.00      CEL5
ATOM   2081  H4  BGLC   19      -2.503 -17.307   7.051  1.00  0.00      CEL5
ATOM   2082  O4  BGLC   19      -1.894 -15.675   5.880  1.00  0.00      CEL5
ATOM   2083  C6  BGLC   19      -3.649 -14.945   8.146  1.00  0.00      CEL5
ATOM   2084  H61 BGLC   19      -4.394 -15.764   8.057  1.00  0.00      CEL5
ATOM   2085  H62 BGLC   19      -3.842 -14.423   9.108  1.00  0.00      CEL5
ATOM   2086  O6  BGLC   19      -3.820 -14.016   7.081  1.00  0.00      CEL5
ATOM   2087  HO6 BGLC   19      -3.327 -13.224   7.306  1.00  0.00      CEL5
ATOM   2088  C1  BGLC   20      -2.085 -16.312   4.643  1.00  0.00      CEL5
ATOM   2089  H1  BGLC   20      -2.815 -17.143   4.747  1.00  0.00      CEL5
ATOM   2090  C5  BGLC   20      -1.036 -17.388   2.836  1.00  0.00      CEL5
ATOM   2091  H5  BGLC   20      -1.807 -18.170   3.003  1.00  0.00      CEL5
ATOM   2092  O5  BGLC   20      -0.836 -16.716   4.081  1.00  0.00      CEL5
ATOM   2093  C2  BGLC   20      -2.585 -15.271   3.655  1.00  0.00      CEL5
ATOM   2094  H2  BGLC   20      -1.785 -14.510   3.533  1.00  0.00      CEL5
ATOM   2095  O2  BGLC   20      -3.720 -14.597   4.177  1.00  0.00      CEL5
ATOM   2096  HO2 BGLC   20      -3.630 -14.537   5.131  1.00  0.00      CEL5
ATOM   2097  C3  BGLC   20      -2.844 -15.900   2.283  1.00  0.00      CEL5
ATOM   2098  H3  BGLC   20      -3.575 -16.726   2.414  1.00  0.00      CEL5
ATOM   2099  O3  BGLC   20      -3.358 -15.021   1.293  1.00  0.00      CEL5
ATOM   2100  HO3 BGLC   20      -3.244 -15.464   0.449  1.00  0.00      CEL5
ATOM   2101  C4  BGLC   20      -1.560 -16.457   1.765  1.00  0.00      CEL5
ATOM   2102  H4  BGLC   20      -0.821 -15.642   1.610  1.00  0.00      CEL5
ATOM   2103  O4  BGLC   20      -1.745 -17.203   0.550  1.00  0.00      CEL5
ATOM   2104  C6  BGLC   20       0.279 -17.989   2.479  1.00  0.00      CEL5
ATOM   2105  H61 BGLC   20       0.860 -17.209   1.942  1.00  0.00      CEL5
ATOM   2106  H62 BGLC   20       0.843 -18.304   3.383  1.00  0.00      CEL5
ATOM   2107  O6  BGLC   20       0.140 -19.102   1.608  1.00  0.00      CEL5
ATOM   2108  HO6 BGLC   20      -0.013 -19.897   2.123  1.00  0.00      CEL5
ATOM   2109  C1  BGLC   21      -1.485 -16.588  -0.691  1.00  0.00      CEL5
ATOM   2110  H1  BGLC   21      -0.716 -15.794  -0.579  1.00  0.00      CEL5
ATOM   2111  C5  BGLC   21      -2.622 -15.658  -2.602  1.00  0.00      CEL5
ATOM   2112  H5  BGLC   21      -1.837 -14.874  -2.661  1.00  0.00      CEL5
ATOM   2113  O5  BGLC   21      -2.712 -16.110  -1.236  1.00  0.00      CEL5
ATOM   2114  C2  BGLC   21      -1.001 -17.681  -1.611  1.00  0.00      CEL5
ATOM   2115  H2  BGLC   21      -1.771 -18.482  -1.578  1.00  0.00      CEL5
ATOM   2116  O2  BGLC   21       0.230 -18.213  -1.112  1.00  0.00      CEL5
ATOM   2117  HO2 BGLC   21       0.107 -18.523  -0.212  1.00  0.00      CEL5
ATOM   2118  C3  BGLC   21      -0.881 -17.231  -3.073  1.00  0.00      CEL5
ATOM   2119  H3  BGLC   21      -0.170 -16.378  -3.101  1.00  0.00      CEL5
ATOM   2120  O3  BGLC   21      -0.334 -18.249  -3.901  1.00  0.00      CEL5
ATOM   2121  HO3 BGLC   21       0.512 -18.475  -3.508  1.00  0.00      CEL5
ATOM   2122  C4  BGLC   21      -2.218 -16.746  -3.596  1.00  0.00      CEL5
ATOM   2123  H4  BGLC   21      -2.970 -17.564  -3.560  1.00  0.00      CEL5
ATOM   2124  O4  BGLC   21      -2.145 -16.182  -4.932  1.00  0.00      CEL5
ATOM   2125  C6  BGLC   21      -3.977 -15.023  -2.754  1.00  0.00      CEL5
ATOM   2126  H61 BGLC   21      -4.782 -15.755  -2.530  1.00  0.00      CEL5
ATOM   2127  H62 BGLC   21      -4.018 -14.224  -1.983  1.00  0.00      CEL5
ATOM   2128  O6  BGLC   21      -4.236 -14.419  -4.015  1.00  0.00      CEL5
ATOM   2129  HO6 BGLC   21      -4.942 -13.779  -3.901  1.00  0.00      CEL5
ATOM   2130  C1  BGLC   22      -2.535 -16.948  -6.066  1.00  0.00      CEL5
ATOM   2131  H1  BGLC   22      -3.308 -17.694  -5.780  1.00  0.00      CEL5
ATOM   2132  C5  BGLC   22      -1.727 -18.284  -7.897  1.00  0.00      CEL5
ATOM   2133  H5  BGLC   22      -2.517 -19.020  -7.635  1.00  0.00      CEL5
ATOM   2134  O5  BGLC   22      -1.397 -17.551  -6.702  1.00  0.00      CEL5
ATOM   2135  C2  BGLC   22      -3.097 -16.002  -7.127  1.00  0.00      CEL5
ATOM   2136  H2  BGLC   22      -2.294 -15.284  -7.398  1.00  0.00      CEL5
ATOM   2137  O2  BGLC   22      -4.178 -15.244  -6.610  1.00  0.00      CEL5
ATOM   2138  HO2 BGLC   22      -4.022 -15.071  -5.678  1.00  0.00      CEL5
ATOM   2139  C3  BGLC   22      -3.510 -16.753  -8.397  1.00  0.00      CEL5
ATOM   2140  H3  BGLC   22      -4.228 -17.553  -8.114  1.00  0.00      CEL5
ATOM   2141  O3  BGLC   22      -4.149 -15.951  -9.384  1.00  0.00      CEL5
ATOM   2142  HO3 BGLC   22      -4.024 -16.396 -10.225  1.00  0.00      CEL5
ATOM   2143  C4  BGLC   22      -2.290 -17.387  -8.986  1.00  0.00      CEL5
ATOM   2144  H4  BGLC   22      -1.526 -16.601  -9.169  1.00  0.00      CEL5
ATOM   2145  O4  BGLC   22      -2.533 -18.120 -10.208  1.00  0.00      CEL5
ATOM   2146  C6  BGLC   22      -0.435 -18.951  -8.277  1.00  0.00      CEL5
ATOM   2147  H61 BGLC   22       0.233 -18.131  -8.616  1.00  0.00      CEL5
ATOM   2148  H62 BGLC   22       0.044 -19.440  -7.402  1.00  0.00      CEL5
ATOM   2149  O6  BGLC   22      -0.526 -19.885  -9.347  1.00  0.00      CEL5
ATOM   2150  HO6 BGLC   22      -0.743 -20.752  -8.997  1.00  0.00      CEL5
ATOM   2151  C1  BGLC   23      -2.357 -17.505 -11.474  1.00  0.00      CEL5
ATOM   2152  H1  BGLC   23      -1.578 -16.713 -11.443  1.00  0.00      CEL5
ATOM   2153  C5  BGLC   23      -3.609 -16.517 -13.282  1.00  0.00      CEL5
ATOM   2154  H5  BGLC   23      -2.806 -15.752 -13.347  1.00  0.00      CEL5
ATOM   2155  O5  BGLC   23      -3.617 -17.015 -11.931  1.00  0.00      CEL5
ATOM   2156  C2  BGLC   23      -1.969 -18.597 -12.456  1.00  0.00      CEL5
ATOM   2157  H2  BGLC   23      -2.758 -19.377 -12.401  1.00  0.00      CEL5
ATOM   2158  O2  BGLC   23      -0.729 -19.192 -12.067  1.00  0.00      CEL5
ATOM   2159  HO2 BGLC   23      -0.683 -19.265 -11.111  1.00  0.00      CEL5
ATOM   2160  C3  BGLC   23      -1.939 -18.089 -13.905  1.00  0.00      CEL5
ATOM   2161  H3  BGLC   23      -1.243 -17.223 -13.928  1.00  0.00      CEL5
ATOM   2162  O3  BGLC   23      -1.459 -19.032 -14.857  1.00  0.00      CEL5
ATOM   2163  HO3 BGLC   23      -1.192 -18.542 -15.638  1.00  0.00      CEL5
ATOM   2164  C4  BGLC   23      -3.279 -17.578 -14.325  1.00  0.00      CEL5
ATOM   2165  H4  BGLC   23      -4.063 -18.366 -14.296  1.00  0.00      CEL5
ATOM   2166  O4  BGLC   23      -3.210 -16.977 -15.634  1.00  0.00      CEL5
ATOM   2167  C6  BGLC   23      -4.950 -15.839 -13.366  1.00  0.00      CEL5
ATOM   2168  H61 BGLC   23      -5.757 -16.534 -13.048  1.00  0.00      CEL5
ATOM   2169  H62 BGLC   23      -4.901 -15.008 -12.630  1.00  0.00      CEL5
ATOM   2170  O6  BGLC   23      -5.307 -15.296 -14.634  1.00  0.00      CEL5
ATOM   2171  HO6 BGLC   23      -5.907 -14.562 -14.484  1.00  0.00      CEL5
ATOM   2172  C1  BGLC   24      -3.222 -17.697 -16.856  1.00  0.00      CEL5
ATOM   2173  H1  BGLC   24      -3.743 -18.672 -16.742  1.00  0.00      CEL5
ATOM   2174  C5  BGLC   24      -1.919 -18.455 -18.757  1.00  0.00      CEL5
ATOM   2175  H5  BGLC   24      -2.272 -19.501 -18.636  1.00  0.00      CEL5
ATOM   2176  O5  BGLC   24      -1.907 -17.836 -17.442  1.00  0.00      CEL5
ATOM   2177  C2  BGLC   24      -3.968 -16.789 -17.814  1.00  0.00      CEL5
ATOM   2178  H2  BGLC   24      -3.333 -15.902 -18.022  1.00  0.00      CEL5
ATOM   2179  O2  BGLC   24      -5.172 -16.278 -17.256  1.00  0.00      CEL5
ATOM   2180  HO2 BGLC   24      -4.995 -16.038 -16.343  1.00  0.00      CEL5
ATOM   2181  C3  BGLC   24      -4.202 -17.495 -19.127  1.00  0.00      CEL5
ATOM   2182  H3  BGLC   24      -4.735 -18.449 -18.923  1.00  0.00      CEL5
ATOM   2183  O3  BGLC   24      -4.994 -16.732 -20.037  1.00  0.00      CEL5
ATOM   2184  HO3 BGLC   24      -4.903 -17.151 -20.896  1.00  0.00      CEL5
ATOM   2185  C4  BGLC   24      -2.871 -17.788 -19.753  1.00  0.00      CEL5
ATOM   2186  H4  BGLC   24      -2.393 -16.831 -20.052  1.00  0.00      CEL5
ATOM   2187  O4  BGLC   24      -3.039 -18.668 -20.885  1.00  0.00      CEL5
ATOM   2188  C6  BGLC   24      -0.509 -18.525 -19.327  1.00  0.00      CEL5
ATOM   2189  H61 BGLC   24      -0.561 -18.626 -20.433  1.00  0.00      CEL5
ATOM   2190  H62 BGLC   24       0.045 -17.589 -19.101  1.00  0.00      CEL5
ATOM   2191  O6  BGLC   24       0.223 -19.654 -18.845  1.00  0.00      CEL5
ATOM   2192  HO6 BGLC   24       0.640 -19.388 -18.022  1.00  0.00      CEL5
ATOM   2193  C1  BGLC   25      -3.109 -18.081 -22.158  1.00  0.00      CEL5
ATOM   2194  H1  BGLC   25      -2.393 -17.232 -22.151  1.00  0.00      CEL5
ATOM   2195  C5  BGLC   25      -4.591 -17.123 -23.781  1.00  0.00      CEL5
ATOM   2196  H5  BGLC   25      -3.905 -16.251 -23.844  1.00  0.00      CEL5
ATOM   2197  O5  BGLC   25      -4.457 -17.721 -22.479  1.00  0.00      CEL5
ATOM   2198  C2  BGLC   25      -2.718 -19.086 -23.214  1.00  0.00      CEL5
ATOM   2199  H2  BGLC   25      -3.474 -19.898 -23.149  1.00  0.00      CEL5
ATOM   2200  O2  BGLC   25      -1.403 -19.587 -22.955  1.00  0.00      CEL5
ATOM   2201  HO2 BGLC   25      -1.141 -20.275 -23.571  1.00  0.00      CEL5
ATOM   2202  C3  BGLC   25      -2.831 -18.559 -24.629  1.00  0.00      CEL5
ATOM   2203  H3  BGLC   25      -2.133 -17.704 -24.753  1.00  0.00      CEL5
ATOM   2204  O3  BGLC   25      -2.496 -19.565 -25.575  1.00  0.00      CEL5
ATOM   2205  HO3 BGLC   25      -1.625 -19.935 -25.417  1.00  0.00      CEL5
ATOM   2206  C4  BGLC   25      -4.224 -18.077 -24.902  1.00  0.00      CEL5
ATOM   2207  H4  BGLC   25      -4.948 -18.919 -24.895  1.00  0.00      CEL5
ATOM   2208  O4  BGLC   25      -4.281 -17.374 -26.153  1.00  0.00      CEL5
ATOM   2209  C6  BGLC   25      -5.996 -16.594 -23.794  1.00  0.00      CEL5
ATOM   2210  H61 BGLC   25      -6.714 -17.422 -23.611  1.00  0.00      CEL5
ATOM   2211  H62 BGLC   25      -6.075 -15.888 -22.940  1.00  0.00      CEL5
ATOM   2212  O6  BGLC   25      -6.369 -15.922 -24.997  1.00  0.00      CEL5
ATOM   2213  HO6 BGLC   25      -6.721 -15.063 -24.754  1.00  0.00      CEL5
ATOM   2214  C1  BGLC   26      -4.446 -18.089 -27.355  1.00  0.00      CEL5
ATOM   2215  H1  BGLC   26      -5.108 -18.971 -27.218  1.00  0.00      CEL5
ATOM   2216  C5  BGLC   26      -3.367 -19.116 -29.165  1.00  0.00      CEL5
ATOM   2217  H5  BGLC   26      -4.139 -19.900 -29.016  1.00  0.00      CEL5
ATOM   2218  O5  BGLC   26      -3.192 -18.397 -27.948  1.00  0.00      CEL5
ATOM   2219  C2  BGLC   26      -4.995 -17.084 -28.337  1.00  0.00      CEL5
ATOM   2220  H2  BGLC   26      -4.234 -16.276 -28.383  1.00  0.00      CEL5
ATOM   2221  O2  BGLC   26      -6.186 -16.492 -27.856  1.00  0.00      CEL5
ATOM   2222  HO2 BGLC   26      -6.072 -16.310 -26.920  1.00  0.00      CEL5
ATOM   2223  C3  BGLC   26      -5.149 -17.588 -29.763  1.00  0.00      CEL5
ATOM   2224  H3  BGLC   26      -5.912 -18.396 -29.762  1.00  0.00      CEL5
ATOM   2225  O3  BGLC   26      -5.585 -16.560 -30.649  1.00  0.00      CEL5
ATOM   2226  HO3 BGLC   26      -6.387 -16.170 -30.292  1.00  0.00      CEL5
ATOM   2227  C4  BGLC   26      -3.848 -18.164 -30.244  1.00  0.00      CEL5
ATOM   2228  H4  BGLC   26      -3.085 -17.363 -30.344  1.00  0.00      CEL5
ATOM   2229  O4  BGLC   26      -4.015 -18.870 -31.485  1.00  0.00      CEL5
ATOM   2230  C6  BGLC   26      -2.042 -19.763 -29.393  1.00  0.00      CEL5
ATOM   2231  H61 BGLC   26      -1.235 -19.001 -29.401  1.00  0.00      CEL5
ATOM   2232  H62 BGLC   26      -1.842 -20.476 -28.564  1.00  0.00      CEL5
ATOM   2233  O6  BGLC   26      -2.005 -20.477 -30.612  1.00  0.00      CEL5
ATOM   2234  HO6 BGLC   26      -2.207 -21.387 -30.380  1.00  0.00      CEL5
ATOM   2235  C1  BGLC   27      -3.818 -18.132 -32.668  1.00  0.00      CEL5
ATOM   2236  H1  BGLC   27      -3.323 -17.160 -32.461  1.00  0.00      CEL5
ATOM   2237  C5  BGLC   27      -4.909 -17.251 -34.573  1.00  0.00      CEL5
ATOM   2238  H5  BGLC   27      -4.269 -16.356 -34.418  1.00  0.00      CEL5
ATOM   2239  O5  BGLC   27      -5.065 -17.940 -33.336  1.00  0.00      CEL5
ATOM   2240  C2  BGLC   27      -2.967 -19.001 -33.573  1.00  0.00      CEL5
ATOM   2241  H2  BGLC   27      -3.465 -19.993 -33.614  1.00  0.00      CEL5
ATOM   2242  O2  BGLC   27      -1.675 -19.195 -33.016  1.00  0.00      CEL5
ATOM   2243  HO2 BGLC   27      -1.766 -19.596 -32.149  1.00  0.00      CEL5
ATOM   2244  C3  BGLC   27      -2.878 -18.486 -35.007  1.00  0.00      CEL5
ATOM   2245  H3  BGLC   27      -2.307 -17.533 -34.990  1.00  0.00      CEL5
ATOM   2246  O3  BGLC   27      -2.202 -19.387 -35.882  1.00  0.00      CEL5
ATOM   2247  HO3 BGLC   27      -2.171 -18.999 -36.759  1.00  0.00      CEL5
ATOM   2248  C4  BGLC   27      -4.253 -18.213 -35.536  1.00  0.00      CEL5
ATOM   2249  H4  BGLC   27      -4.854 -19.147 -35.543  1.00  0.00      CEL5
ATOM   2250  O4  BGLC   27      -4.205 -17.641 -36.849  1.00  0.00      CEL5
ATOM   2251  C6  BGLC   27      -6.295 -16.816 -34.945  1.00  0.00      CEL5
ATOM   2252  H61 BGLC   27      -6.892 -17.711 -35.224  1.00  0.00      CEL5
ATOM   2253  H62 BGLC   27      -6.776 -16.360 -34.053  1.00  0.00      CEL5
ATOM   2254  O6  BGLC   27      -6.311 -15.878 -36.022  1.00  0.00      CEL5
ATOM   2255  HO6 BGLC   27      -5.902 -15.058 -35.738  1.00  0.00      CEL5
ATOM   2256  C1  BGLC   28      -4.355 -18.521 -37.942  1.00  0.00      CEL5
ATOM   2257  H1  BGLC   28      -4.952 -19.419 -37.676  1.00  0.00      CEL5
ATOM   2258  C5  BGLC   28      -3.193 -19.719 -39.634  1.00  0.00      CEL5
ATOM   2259  H5  BGLC   28      -3.726 -20.645 -39.331  1.00  0.00      CEL5
ATOM   2260  O5  BGLC   28      -3.081 -18.847 -38.497  1.00  0.00      CEL5
ATOM   2261  C2  BGLC   28      -5.035 -17.712 -39.012  1.00  0.00      CEL5
ATOM   2262  H2  BGLC   28      -4.370 -16.860 -39.269  1.00  0.00      CEL5
ATOM   2263  O2  BGLC   28      -6.256 -17.174 -38.522  1.00  0.00      CEL5
ATOM   2264  HO2 BGLC   28      -6.124 -16.817 -37.640  1.00  0.00      CEL5
ATOM   2265  C3  BGLC   28      -5.273 -18.537 -40.266  1.00  0.00      CEL5
ATOM   2266  H3  BGLC   28      -5.922 -19.399 -40.004  1.00  0.00      CEL5
ATOM   2267  O3  BGLC   28      -5.942 -17.772 -41.268  1.00  0.00      CEL5
ATOM   2268  HO3 BGLC   28      -6.752 -17.439 -40.874  1.00  0.00      CEL5
ATOM   2269  C4  BGLC   28      -3.955 -19.064 -40.775  1.00  0.00      CEL5
ATOM   2270  H4  BGLC   28      -3.328 -18.209 -41.107  1.00  0.00      CEL5
ATOM   2271  O4  BGLC   28      -4.097 -20.024 -41.836  1.00  0.00      CEL5
ATOM   2272  C6  BGLC   28      -1.770 -20.059 -39.983  1.00  0.00      CEL5
ATOM   2273  H61 BGLC   28      -1.302 -19.185 -40.484  1.00  0.00      CEL5
ATOM   2274  H62 BGLC   28      -1.210 -20.253 -39.044  1.00  0.00      CEL5
ATOM   2275  O6  BGLC   28      -1.665 -21.210 -40.823  1.00  0.00      CEL5
ATOM   2276  HO6 BGLC   28      -1.773 -21.985 -40.266  1.00  0.00      CEL5
ATOM   2277  C1  BGLC   29      -4.053 -19.522 -43.150  1.00  0.00      CEL5
ATOM   2278  H1  BGLC   29      -3.692 -18.471 -43.156  1.00  0.00      CEL5
ATOM   2279  C5  BGLC   29      -5.336 -18.982 -45.045  1.00  0.00      CEL5
ATOM   2280  H5  BGLC   29      -4.800 -18.010 -44.997  1.00  0.00      CEL5
ATOM   2281  O5  BGLC   29      -5.343 -19.586 -43.753  1.00  0.00      CEL5
ATOM   2282  C2  BGLC   29      -3.123 -20.404 -43.965  1.00  0.00      CEL5
ATOM   2283  H2  BGLC   29      -3.449 -21.457 -43.829  1.00  0.00      CEL5
ATOM   2284  O2  BGLC   29      -1.785 -20.311 -43.479  1.00  0.00      CEL5
ATOM   2285  HO2 BGLC   29      -1.738 -20.733 -42.618  1.00  0.00      CEL5
ATOM   2286  C3  BGLC   29      -3.191 -20.117 -45.466  1.00  0.00      CEL5
ATOM   2287  H3  BGLC   29      -2.648 -19.161 -45.629  1.00  0.00      CEL5
ATOM   2288  O3  BGLC   29      -2.545 -21.123 -46.242  1.00  0.00      CEL5
ATOM   2289  HO3 BGLC   29      -2.413 -20.798 -47.136  1.00  0.00      CEL5
ATOM   2290  C4  BGLC   29      -4.607 -19.947 -45.959  1.00  0.00      CEL5
ATOM   2291  H4  BGLC   29      -5.139 -20.921 -45.904  1.00  0.00      CEL5
ATOM   2292  O4  BGLC   29      -4.619 -19.439 -47.301  1.00  0.00      CEL5
ATOM   2293  C6  BGLC   29      -6.784 -18.722 -45.371  1.00  0.00      CEL5
ATOM   2294  H61 BGLC   29      -7.290 -19.697 -45.541  1.00  0.00      CEL5
ATOM   2295  H62 BGLC   29      -7.263 -18.245 -44.490  1.00  0.00      CEL5
ATOM   2296  O6  BGLC   29      -6.986 -17.862 -46.497  1.00  0.00      CEL5
ATOM   2297  HO6 BGLC   29      -7.531 -17.132 -46.194  1.00  0.00      CEL5
ATOM   2298  C1  BGLC   30      -4.758 -20.368 -48.349  1.00  0.00      CEL5
ATOM   2299  H1  BGLC   30      -5.384 -21.233 -48.041  1.00  0.00      CEL5
ATOM   2300  C5  BGLC   30      -3.611 -21.737 -49.919  1.00  0.00      CEL5
ATOM   2301  H5  BGLC   30      -4.263 -22.564 -49.565  1.00  0.00      CEL5
ATOM   2302  O5  BGLC   30      -3.480 -20.773 -48.861  1.00  0.00      CEL5
ATOM   2303  C2  BGLC   30      -5.422 -19.600 -49.471  1.00  0.00      CEL5
ATOM   2304  H2  BGLC   30      -4.756 -18.755 -49.747  1.00  0.00      CEL5
ATOM   2305  O2  BGLC   30      -6.669 -19.045 -49.048  1.00  0.00      CEL5
ATOM   2306  HO2 BGLC   30      -6.573 -18.720 -48.150  1.00  0.00      CEL5
ATOM   2307  C3  BGLC   30      -5.600 -20.483 -50.693  1.00  0.00      CEL5
ATOM   2308  H3  BGLC   30      -6.284 -21.314 -50.418  1.00  0.00      CEL5
ATOM   2309  O3  BGLC   30      -6.188 -19.773 -51.780  1.00  0.00      CEL5
ATOM   2310  HO3 BGLC   30      -6.048 -20.307 -52.566  1.00  0.00      CEL5
ATOM   2311  C4  BGLC   30      -4.278 -21.082 -51.117  1.00  0.00      CEL5
ATOM   2312  H4  BGLC   30      -3.600 -20.278 -51.473  1.00  0.00      CEL5
ATOM   2313  O4  BGLC   30      -4.462 -22.077 -52.135  1.00  0.00      CEL5
ATOM   2314  C6  BGLC   30      -2.236 -22.307 -50.204  1.00  0.00      CEL5
ATOM   2315  H61 BGLC   30      -1.623 -21.567 -50.762  1.00  0.00      CEL5
ATOM   2316  H62 BGLC   30      -1.717 -22.514 -49.244  1.00  0.00      CEL5
ATOM   2317  O6  BGLC   30      -2.316 -23.531 -50.944  1.00  0.00      CEL5
ATOM   2318  HO6 BGLC   30      -2.538 -24.226 -50.319  1.00  0.00      CEL5
ATOM   2319  C1  BGLC   31      -4.297 -21.660 -53.465  1.00  0.00      CEL5
ATOM   2320  H1  BGLC   31      -3.454 -20.942 -53.552  1.00  0.00      CEL5
ATOM   2321  C5  BGLC   31      -5.446 -20.585 -55.265  1.00  0.00      CEL5
ATOM   2322  H5  BGLC   31      -4.644 -19.817 -55.316  1.00  0.00      CEL5
ATOM   2323  O5  BGLC   31      -5.535 -21.128 -53.943  1.00  0.00      CEL5
ATOM   2324  C2  BGLC   31      -4.018 -22.891 -54.302  1.00  0.00      CEL5
ATOM   2325  H2  BGLC   31      -4.882 -23.582 -54.202  1.00  0.00      CEL5
ATOM   2326  O2  BGLC   31      -2.840 -23.571 -53.851  1.00  0.00      CEL5
ATOM   2327  HO2 BGLC   31      -2.777 -23.543 -52.893  1.00  0.00      CEL5
ATOM   2328  C3  BGLC   31      -3.898 -22.472 -55.765  1.00  0.00      CEL5
ATOM   2329  H3  BGLC   31      -3.030 -21.779 -55.793  1.00  0.00      CEL5
ATOM   2330  O3  BGLC   31      -3.590 -23.552 -56.648  1.00  0.00      CEL5
ATOM   2331  HO3 BGLC   31      -2.879 -23.251 -57.219  1.00  0.00      CEL5
ATOM   2332  C4  BGLC   31      -5.119 -21.704 -56.240  1.00  0.00      CEL5
ATOM   2333  H4  BGLC   31      -5.994 -22.388 -56.262  1.00  0.00      CEL5
ATOM   2334  O4  BGLC   31      -4.917 -21.091 -57.524  1.00  0.00      CEL5
ATOM   2335  C6  BGLC   31      -6.790 -19.902 -55.430  1.00  0.00      CEL5
ATOM   2336  H61 BGLC   31      -7.606 -20.641 -55.277  1.00  0.00      CEL5
ATOM   2337  H62 BGLC   31      -6.880 -19.146 -54.621  1.00  0.00      CEL5
ATOM   2338  O6  BGLC   31      -6.993 -19.234 -56.679  1.00  0.00      CEL5
ATOM   2339  HO6 BGLC   31      -7.569 -18.488 -56.499  1.00  0.00      CEL5
ATOM   2340  C1  BGLC   32      -5.152 -21.908 -58.640  1.00  0.00      CEL5
ATOM   2341  H1  BGLC   32      -5.884 -22.706 -58.391  1.00  0.00      CEL5
ATOM   2342  C5  BGLC   32      -4.178 -23.378 -60.218  1.00  0.00      CEL5
ATOM   2343  H5  BGLC   32      -4.955 -24.084 -59.853  1.00  0.00      CEL5
ATOM   2344  O5  BGLC   32      -3.925 -22.442 -59.167  1.00  0.00      CEL5
ATOM   2345  C2  BGLC   32      -5.693 -21.014 -59.738  1.00  0.00      CEL5
ATOM   2346  H2  BGLC   32      -4.906 -20.272 -59.994  1.00  0.00      CEL5
ATOM   2347  O2  BGLC   32      -6.844 -20.287 -59.307  1.00  0.00      CEL5
ATOM   2348  HO2 BGLC   32      -6.719 -20.042 -58.387  1.00  0.00      CEL5
ATOM   2349  C3  BGLC   32      -5.995 -21.869 -60.961  1.00  0.00      CEL5
ATOM   2350  H3  BGLC   32      -6.754 -22.624 -60.665  1.00  0.00      CEL5
ATOM   2351  O3  BGLC   32      -6.536 -21.126 -62.054  1.00  0.00      CEL5
ATOM   2352  HO3 BGLC   32      -6.521 -21.710 -62.816  1.00  0.00      CEL5
ATOM   2353  C4  BGLC   32      -4.739 -22.596 -61.386  1.00  0.00      CEL5
ATOM   2354  H4  BGLC   32      -3.972 -21.853 -61.691  1.00  0.00      CEL5
ATOM   2355  O4  BGLC   32      -4.973 -23.546 -62.428  1.00  0.00      CEL5
ATOM   2356  C6  BGLC   32      -2.943 -24.222 -60.528  1.00  0.00      CEL5
ATOM   2357  H61 BGLC   32      -2.331 -24.330 -59.607  1.00  0.00      CEL5
ATOM   2358  H62 BGLC   32      -3.273 -25.245 -60.811  1.00  0.00      CEL5
ATOM   2359  O6  BGLC   32      -2.131 -23.713 -61.597  1.00  0.00      CEL5
ATOM   2360  HO6 BGLC   32      -2.495 -24.043 -62.422  1.00  0.00      CEL5
ATOM   2361  C1  BGLC   33      -4.801 -23.080 -63.737  1.00  0.00      CEL5
ATOM   2362  H1  BGLC   33      -4.019 -22.294 -63.798  1.00  0.00      CEL5
ATOM   2363  C5  BGLC   33      -6.016 -22.170 -65.576  1.00  0.00      CEL5
ATOM   2364  H5  BGLC   33      -5.242 -21.376 -65.643  1.00  0.00      CEL5
ATOM   2365  O5  BGLC   33      -6.069 -22.638 -64.226  1.00  0.00      CEL5
ATOM   2366  C2  BGLC   33      -4.421 -24.290 -64.557  1.00  0.00      CEL5
ATOM   2367  H2  BGLC   33      -5.233 -25.037 -64.423  1.00  0.00      CEL5
ATOM   2368  O2  BGLC   33      -3.191 -24.873 -64.112  1.00  0.00      CEL5
ATOM   2369  HO2 BGLC   33      -2.932 -25.530 -64.762  1.00  0.00      CEL5
ATOM   2370  C3  BGLC   33      -4.352 -23.947 -66.030  1.00  0.00      CEL5
ATOM   2371  H3  BGLC   33      -3.539 -23.204 -66.171  1.00  0.00      CEL5
ATOM   2372  O3  BGLC   33      -4.029 -25.104 -66.798  1.00  0.00      CEL5
ATOM   2373  HO3 BGLC   33      -3.577 -24.856 -67.608  1.00  0.00      CEL5
ATOM   2374  C4  BGLC   33      -5.654 -23.337 -66.490  1.00  0.00      CEL5
ATOM   2375  H4  BGLC   33      -6.460 -24.097 -66.409  1.00  0.00      CEL5
ATOM   2376  O4  BGLC   33      -5.503 -22.886 -67.842  1.00  0.00      CEL5
ATOM   2377  C6  BGLC   33      -7.389 -21.554 -65.752  1.00  0.00      CEL5
ATOM   2378  H61 BGLC   33      -8.164 -22.341 -65.631  1.00  0.00      CEL5
ATOM   2379  H62 BGLC   33      -7.539 -20.825 -64.927  1.00  0.00      CEL5
ATOM   2380  O6  BGLC   33      -7.598 -20.863 -66.987  1.00  0.00      CEL5
ATOM   2381  HO6 BGLC   33      -8.093 -20.065 -66.788  1.00  0.00      CEL5
ATOM   2382  C1  BGLC   34      -6.192 -23.628 -68.822  1.00  0.00      CEL5
ATOM   2383  H1  BGLC   34      -7.174 -23.971 -68.431  1.00  0.00      CEL5
ATOM   2384  C5  BGLC   34      -4.554 -24.580 -70.383  1.00  0.00      CEL5
ATOM   2385  H5  BGLC   34      -4.205 -25.591 -70.682  1.00  0.00      CEL5
ATOM   2386  O5  BGLC   34      -5.476 -24.792 -69.290  1.00  0.00      CEL5
ATOM   2387  C2  BGLC   34      -6.417 -22.644 -69.947  1.00  0.00      CEL5
ATOM   2388  H2  BGLC   34      -5.522 -21.997 -70.065  1.00  0.00      CEL5
ATOM   2389  O2  BGLC   34      -7.498 -21.772 -69.640  1.00  0.00      CEL5
ATOM   2390  HO2 BGLC   34      -7.415 -21.500 -68.723  1.00  0.00      CEL5
ATOM   2391  C3  BGLC   34      -6.592 -23.400 -71.244  1.00  0.00      CEL5
ATOM   2392  H3  BGLC   34      -7.312 -24.228 -71.067  1.00  0.00      CEL5
ATOM   2393  O3  BGLC   34      -7.095 -22.599 -72.314  1.00  0.00      CEL5
ATOM   2394  HO3 BGLC   34      -6.984 -23.128 -73.107  1.00  0.00      CEL5
ATOM   2395  C4  BGLC   34      -5.249 -23.979 -71.614  1.00  0.00      CEL5
ATOM   2396  H4  BGLC   34      -4.590 -23.163 -71.981  1.00  0.00      CEL5
ATOM   2397  O4  BGLC   34      -5.415 -24.979 -72.633  1.00  0.00      CEL5
ATOM   2398  C6  BGLC   34      -3.308 -23.817 -69.948  1.00  0.00      CEL5
ATOM   2399  H61 BGLC   34      -2.708 -23.532 -70.838  1.00  0.00      CEL5
ATOM   2400  H62 BGLC   34      -3.587 -22.882 -69.418  1.00  0.00      CEL5
ATOM   2401  O6  BGLC   34      -2.472 -24.588 -69.085  1.00  0.00      CEL5
ATOM   2402  HO6 BGLC   34      -1.827 -25.058 -69.618  1.00  0.00      CEL5
ATOM   2403  C1  BGLC   35      -5.228 -24.533 -73.953  1.00  0.00      CEL5
ATOM   2404  H1  BGLC   35      -4.408 -23.784 -73.992  1.00  0.00      CEL5
ATOM   2405  C5  BGLC   35      -6.334 -23.448 -75.769  1.00  0.00      CEL5
ATOM   2406  H5  BGLC   35      -5.514 -22.699 -75.767  1.00  0.00      CEL5
ATOM   2407  O5  BGLC   35      -6.465 -24.014 -74.458  1.00  0.00      CEL5
ATOM   2408  C2  BGLC   35      -4.895 -25.710 -74.845  1.00  0.00      CEL5
ATOM   2409  H2  BGLC   35      -5.757 -26.408 -74.787  1.00  0.00      CEL5
ATOM   2410  O2  BGLC   35      -3.734 -26.426 -74.407  1.00  0.00      CEL5
ATOM   2411  HO2 BGLC   35      -3.029 -25.792 -74.257  1.00  0.00      CEL5
ATOM   2412  C3  BGLC   35      -4.751 -25.275 -76.296  1.00  0.00      CEL5
ATOM   2413  H3  BGLC   35      -3.900 -24.565 -76.359  1.00  0.00      CEL5
ATOM   2414  O3  BGLC   35      -4.436 -26.391 -77.127  1.00  0.00      CEL5
ATOM   2415  HO3 BGLC   35      -3.592 -26.699 -76.787  1.00  0.00      CEL5
ATOM   2416  C4  BGLC   35      -5.986 -24.540 -76.769  1.00  0.00      CEL5
ATOM   2417  H4  BGLC   35      -6.849 -25.236 -76.843  1.00  0.00      CEL5
ATOM   2418  O4  BGLC   35      -5.777 -23.864 -78.008  1.00  0.00      CEL5
ATOM   2419  C6  BGLC   35      -7.651 -22.722 -75.977  1.00  0.00      CEL5
ATOM   2420  H61 BGLC   35      -8.490 -23.442 -75.864  1.00  0.00      CEL5
ATOM   2421  H62 BGLC   35      -7.751 -21.976 -75.159  1.00  0.00      CEL5
ATOM   2422  O6  BGLC   35      -7.787 -22.036 -77.228  1.00  0.00      CEL5
ATOM   2423  HO6 BGLC   35      -8.162 -21.170 -77.049  1.00  0.00      CEL5
ATOM   2424  C1  BGLC   36      -5.782 -24.602 -79.197  1.00  0.00      CEL5
ATOM   2425  H1  BGLC   36      -6.405 -25.516 -79.101  1.00  0.00      CEL5
ATOM   2426  C5  BGLC   36      -4.427 -25.628 -80.849  1.00  0.00      CEL5
ATOM   2427  H5  BGLC   36      -5.085 -26.516 -80.735  1.00  0.00      CEL5
ATOM   2428  O5  BGLC   36      -4.446 -24.889 -79.628  1.00  0.00      CEL5
ATOM   2429  C2  BGLC   36      -6.354 -23.637 -80.217  1.00  0.00      CEL5
ATOM   2430  H2  BGLC   36      -5.698 -22.741 -80.236  1.00  0.00      CEL5
ATOM   2431  O2  BGLC   36      -7.659 -23.193 -79.840  1.00  0.00      CEL5
ATOM   2432  HO2 BGLC   36      -7.587 -22.855 -78.945  1.00  0.00      CEL5
ATOM   2433  C3  BGLC   36      -6.345 -24.246 -81.604  1.00  0.00      CEL5
ATOM   2434  H3  BGLC   36      -7.021 -25.127 -81.592  1.00  0.00      CEL5
ATOM   2435  O3  BGLC   36      -6.821 -23.339 -82.601  1.00  0.00      CEL5
ATOM   2436  HO3 BGLC   36      -6.538 -23.699 -83.445  1.00  0.00      CEL5
ATOM   2437  C4  BGLC   36      -4.952 -24.721 -81.949  1.00  0.00      CEL5
ATOM   2438  H4  BGLC   36      -4.269 -23.847 -82.021  1.00  0.00      CEL5
ATOM   2439  O4  BGLC   36      -4.952 -25.472 -83.168  1.00  0.00      CEL5
ATOM   2440  C6  BGLC   36      -3.005 -26.109 -81.054  1.00  0.00      CEL5
ATOM   2441  H61 BGLC   36      -2.358 -25.257 -81.354  1.00  0.00      CEL5
ATOM   2442  H62 BGLC   36      -2.612 -26.493 -80.088  1.00  0.00      CEL5
ATOM   2443  O6  BGLC   36      -2.921 -27.157 -82.032  1.00  0.00      CEL5
ATOM   2444  HO6 BGLC   36      -2.658 -27.971 -81.598  1.00  0.00      CEL5
ATOM   2445  C1  BGLC   37      -4.649 -24.782 -84.350  1.00  0.00      CEL5
ATOM   2446  H1  BGLC   37      -3.842 -24.033 -84.201  1.00  0.00      CEL5
ATOM   2447  C5  BGLC   37      -5.682 -23.557 -86.137  1.00  0.00      CEL5
ATOM   2448  H5  BGLC   37      -4.945 -22.732 -86.029  1.00  0.00      CEL5
ATOM   2449  O5  BGLC   37      -5.857 -24.227 -84.883  1.00  0.00      CEL5
ATOM   2450  C2  BGLC   37      -4.242 -25.870 -85.315  1.00  0.00      CEL5
ATOM   2451  H2  BGLC   37      -5.104 -26.567 -85.386  1.00  0.00      CEL5
ATOM   2452  O2  BGLC   37      -3.113 -26.628 -84.853  1.00  0.00      CEL5
ATOM   2453  HO2 BGLC   37      -3.159 -26.724 -83.899  1.00  0.00      CEL5
ATOM   2454  C3  BGLC   37      -3.983 -25.296 -86.696  1.00  0.00      CEL5
ATOM   2455  H3  BGLC   37      -3.130 -24.587 -86.619  1.00  0.00      CEL5
ATOM   2456  O3  BGLC   37      -3.606 -26.339 -87.594  1.00  0.00      CEL5
ATOM   2457  HO3 BGLC   37      -2.908 -26.815 -87.140  1.00  0.00      CEL5
ATOM   2458  C4  BGLC   37      -5.192 -24.528 -87.195  1.00  0.00      CEL5
ATOM   2459  H4  BGLC   37      -6.022 -25.234 -87.412  1.00  0.00      CEL5
ATOM   2460  O4  BGLC   37      -4.914 -23.726 -88.345  1.00  0.00      CEL5
ATOM   2461  C6  BGLC   37      -7.054 -22.958 -86.376  1.00  0.00      CEL5
ATOM   2462  H61 BGLC   37      -7.818 -23.765 -86.356  1.00  0.00      CEL5
ATOM   2463  H62 BGLC   37      -7.270 -22.289 -85.516  1.00  0.00      CEL5
ATOM   2464  O6  BGLC   37      -7.194 -22.207 -87.588  1.00  0.00      CEL5
ATOM   2465  HO6 BGLC   37      -7.730 -21.434 -87.393  1.00  0.00      CEL5
ATOM   2466  C1  BGLC   38      -4.776 -24.388 -89.568  1.00  0.00      CEL5
ATOM   2467  H1  BGLC   38      -5.031 -25.465 -89.474  1.00  0.00      CEL5
ATOM   2468  C5  BGLC   38      -3.219 -24.937 -91.259  1.00  0.00      CEL5
ATOM   2469  H5  BGLC   38      -3.450 -26.004 -91.050  1.00  0.00      CEL5
ATOM   2470  O5  BGLC   38      -3.445 -24.195 -90.056  1.00  0.00      CEL5
ATOM   2471  C2  BGLC   38      -5.722 -23.720 -90.544  1.00  0.00      CEL5
ATOM   2472  H2  BGLC   38      -5.415 -22.660 -90.665  1.00  0.00      CEL5
ATOM   2473  O2  BGLC   38      -7.068 -23.711 -90.051  1.00  0.00      CEL5
ATOM   2474  HO2 BGLC   38      -7.055 -23.275 -89.195  1.00  0.00      CEL5
ATOM   2475  C3  BGLC   38      -5.598 -24.407 -91.893  1.00  0.00      CEL5
ATOM   2476  H3  BGLC   38      -5.946 -25.453 -91.760  1.00  0.00      CEL5
ATOM   2477  O3  BGLC   38      -6.415 -23.796 -92.890  1.00  0.00      CEL5
ATOM   2478  HO3 BGLC   38      -6.088 -24.111 -93.735  1.00  0.00      CEL5
ATOM   2479  C4  BGLC   38      -4.148 -24.434 -92.353  1.00  0.00      CEL5
ATOM   2480  H4  BGLC   38      -3.848 -23.390 -92.588  1.00  0.00      CEL5
ATOM   2481  O4  BGLC   38      -3.944 -25.288 -93.490  1.00  0.00      CEL5
ATOM   2482  C6  BGLC   38      -1.744 -24.860 -91.619  1.00  0.00      CEL5
ATOM   2483  H61 BGLC   38      -1.136 -25.078 -90.715  1.00  0.00      CEL5
ATOM   2484  H62 BGLC   38      -1.502 -25.638 -92.374  1.00  0.00      CEL5
ATOM   2485  O6  BGLC   38      -1.359 -23.587 -92.151  1.00  0.00      CEL5
ATOM   2486  HO6 BGLC   38      -0.466 -23.394 -91.856  1.00  0.00      CEL5
ATOM   2487  C1  BGLC   39      -3.923 -24.632 -94.731  1.00  0.00      CEL5
ATOM   2488  H1  BGLC   39      -3.353 -23.680 -94.666  1.00  0.00      CEL5
ATOM   2489  C5  BGLC   39      -5.358 -23.727 -96.402  1.00  0.00      CEL5
ATOM   2490  H5  BGLC   39      -4.738 -22.806 -96.358  1.00  0.00      CEL5
ATOM   2491  O5  BGLC   39      -5.276 -24.439 -95.167  1.00  0.00      CEL5
ATOM   2492  C2  BGLC   39      -3.269 -25.593 -95.709  1.00  0.00      CEL5
ATOM   2493  H2  BGLC   39      -3.766 -26.576 -95.564  1.00  0.00      CEL5
ATOM   2494  O2  BGLC   39      -1.861 -25.760 -95.477  1.00  0.00      CEL5
ATOM   2495  HO2 BGLC   39      -1.680 -26.184 -94.635  1.00  0.00      CEL5
ATOM   2496  C3  BGLC   39      -3.468 -25.183 -97.159  1.00  0.00      CEL5
ATOM   2497  H3  BGLC   39      -2.769 -24.345 -97.367  1.00  0.00      CEL5
ATOM   2498  O3  BGLC   39      -3.124 -26.275 -98.017  1.00  0.00      CEL5
ATOM   2499  HO3 BGLC   39      -2.169 -26.352 -97.959  1.00  0.00      CEL5
ATOM   2500  C4  BGLC   39      -4.853 -24.663 -97.473  1.00  0.00      CEL5
ATOM   2501  H4  BGLC   39      -5.572 -25.509 -97.526  1.00  0.00      CEL5
ATOM   2502  O4  BGLC   39      -4.867 -23.912 -98.685  1.00  0.00      CEL5
ATOM   2503  C6  BGLC   39      -6.812 -23.321 -96.547  1.00  0.00      CEL5
ATOM   2504  H61 BGLC   39      -7.442 -24.235 -96.584  1.00  0.00      CEL5
ATOM   2505  H62 BGLC   39      -7.099 -22.751 -95.637  1.00  0.00      CEL5
ATOM   2506  O6  BGLC   39      -7.098 -22.514 -97.697  1.00  0.00      CEL5
ATOM   2507  HO6 BGLC   39      -7.563 -21.731 -97.393  1.00  0.00      CEL5
ATOM   2508  C1  BGLC   40      -4.841 -24.648 -99.865  1.00  0.00      CEL5
ATOM   2509  H1  BGLC   40      -5.295 -25.650 -99.704  1.00  0.00      CEL5
ATOM   2510  C5  BGLC   40      -3.472 -25.642-101.503  1.00  0.00      CEL5
ATOM   2511  H5  BGLC   40      -3.966 -26.592-101.208  1.00  0.00      CEL5
ATOM   2512  O5  BGLC   40      -3.515 -24.739-100.396  1.00  0.00      CEL5
ATOM   2513  C2  BGLC   40      -5.616 -23.854-100.891  1.00  0.00      CEL5
ATOM   2514  H2  BGLC   40      -5.068 -22.909-101.092  1.00  0.00      CEL5
ATOM   2515  O2  BGLC   40      -6.934 -23.509-100.441  1.00  0.00      CEL5
ATOM   2516  HO2 BGLC   40      -6.868 -23.181 -99.542  1.00  0.00      CEL5
ATOM   2517  C3  BGLC   40      -5.660 -24.673-102.164  1.00  0.00      CEL5
ATOM   2518  H3  BGLC   40      -6.136 -25.636-101.884  1.00  0.00      CEL5
ATOM   2519  O3  BGLC   40      -6.480 -24.076-103.172  1.00  0.00      CEL5
ATOM   2520  HO3 BGLC   40      -7.015 -23.421-102.718  1.00  0.00      CEL5
ATOM   2521  C4  BGLC   40      -4.246 -24.976-102.644  1.00  0.00      CEL5
ATOM   2522  H4  BGLC   40      -3.746 -24.008-102.861  1.00  0.00      CEL5
ATOM   2523  O4  BGLC   40      -4.242 -25.759-103.845  1.00  0.00      CEL5
ATOM   2524  HO4 BGLC   40      -3.769 -25.265-104.519  1.00  0.00      CEL5
ATOM   2525  C6  BGLC   40      -2.017 -25.946-101.773  1.00  0.00      CEL5
ATOM   2526  H61 BGLC   40      -1.493 -25.047-102.162  1.00  0.00      CEL5
ATOM   2527  H62 BGLC   40      -1.519 -26.232-100.822  1.00  0.00      CEL5
ATOM   2528  O6  BGLC   40      -1.891 -27.035-102.692  1.00  0.00      CEL5
ATOM   2529  HO6 BGLC   40      -2.537 -26.915-103.391  1.00  0.00      CEL5
ATOM   2530  C1  BGLC    1      -6.344  -4.613 104.440  1.00  0.00      CEL5
ATOM   2531  H1  BGLC    1      -5.495  -3.914 104.285  1.00  0.00      CEL5
ATOM   2532  O1  BGLC    1      -6.505  -4.806 105.821  1.00  0.00      CEL5
ATOM   2533  HO1 BGLC    1      -5.728  -5.302 106.090  1.00  0.00      CEL5
ATOM   2534  C5  BGLC    1      -7.324  -3.728 102.469  1.00  0.00      CEL5
ATOM   2535  H5  BGLC    1      -6.461  -3.032 102.397  1.00  0.00      CEL5
ATOM   2536  O5  BGLC    1      -7.526  -4.084 103.845  1.00  0.00      CEL5
ATOM   2537  C2  BGLC    1      -6.053  -5.944 103.762  1.00  0.00      CEL5
ATOM   2538  H2  BGLC    1      -6.937  -6.601 103.914  1.00  0.00      CEL5
ATOM   2539  O2  BGLC    1      -4.914  -6.606 104.327  1.00  0.00      CEL5
ATOM   2540  HO2 BGLC    1      -4.663  -7.293 103.705  1.00  0.00      CEL5
ATOM   2541  C3  BGLC    1      -5.865  -5.743 102.268  1.00  0.00      CEL5
ATOM   2542  H3  BGLC    1      -4.953  -5.126 102.123  1.00  0.00      CEL5
ATOM   2543  O3  BGLC    1      -5.646  -6.990 101.607  1.00  0.00      CEL5
ATOM   2544  HO3 BGLC    1      -5.015  -6.836 100.901  1.00  0.00      CEL5
ATOM   2545  C4  BGLC    1      -7.027  -4.990 101.660  1.00  0.00      CEL5
ATOM   2546  H4  BGLC    1      -7.937  -5.627 101.688  1.00  0.00      CEL5
ATOM   2547  O4  BGLC    1      -6.732  -4.596 100.317  1.00  0.00      CEL5
ATOM   2548  C6  BGLC    1      -8.582  -2.978 102.067  1.00  0.00      CEL5
ATOM   2549  H61 BGLC    1      -9.413  -3.701 101.923  1.00  0.00      CEL5
ATOM   2550  H62 BGLC    1      -8.879  -2.293 102.890  1.00  0.00      CEL5
ATOM   2551  O6  BGLC    1      -8.416  -2.195 100.880  1.00  0.00      CEL5
ATOM   2552  HO6 BGLC    1      -7.949  -1.383 101.090  1.00  0.00      CEL5
ATOM   2553  C1  BGLC    2      -7.061  -5.506  99.287  1.00  0.00      CEL5
ATOM   2554  H1  BGLC    2      -7.837  -6.232  99.612  1.00  0.00      CEL5
ATOM   2555  C5  BGLC    2      -6.190  -7.083  97.729  1.00  0.00      CEL5
ATOM   2556  H5  BGLC    2      -6.952  -7.812  98.077  1.00  0.00      CEL5
ATOM   2557  O5  BGLC    2      -5.890  -6.174  98.802  1.00  0.00      CEL5
ATOM   2558  C2  BGLC    2      -7.579  -4.643  98.160  1.00  0.00      CEL5
ATOM   2559  H2  BGLC    2      -6.783  -3.924  97.873  1.00  0.00      CEL5
ATOM   2560  O2  BGLC    2      -8.706  -3.893  98.610  1.00  0.00      CEL5
ATOM   2561  HO2 BGLC    2      -8.448  -3.355  99.362  1.00  0.00      CEL5
ATOM   2562  C3  BGLC    2      -7.919  -5.476  96.933  1.00  0.00      CEL5
ATOM   2563  H3  BGLC    2      -8.756  -6.159  97.196  1.00  0.00      CEL5
ATOM   2564  O3  BGLC    2      -8.345  -4.666  95.839  1.00  0.00      CEL5
ATOM   2565  HO3 BGLC    2      -8.233  -5.154  95.020  1.00  0.00      CEL5
ATOM   2566  C4  BGLC    2      -6.734  -6.311  96.528  1.00  0.00      CEL5
ATOM   2567  H4  BGLC    2      -5.923  -5.630  96.193  1.00  0.00      CEL5
ATOM   2568  O4  BGLC    2      -7.106  -7.212  95.472  1.00  0.00      CEL5
ATOM   2569  C6  BGLC    2      -4.894  -7.819  97.462  1.00  0.00      CEL5
ATOM   2570  H61 BGLC    2      -4.207  -7.196  96.850  1.00  0.00      CEL5
ATOM   2571  H62 BGLC    2      -4.386  -8.021  98.429  1.00  0.00      CEL5
ATOM   2572  O6  BGLC    2      -5.107  -9.082  96.832  1.00  0.00      CEL5
ATOM   2573  HO6 BGLC    2      -5.322  -8.965  95.904  1.00  0.00      CEL5
ATOM   2574  C1  BGLC    3      -6.703  -6.851  94.164  1.00  0.00      CEL5
ATOM   2575  H1  BGLC    3      -5.762  -6.261  94.192  1.00  0.00      CEL5
ATOM   2576  C5  BGLC    3      -7.307  -5.702  92.160  1.00  0.00      CEL5
ATOM   2577  H5  BGLC    3      -6.354  -5.133  92.223  1.00  0.00      CEL5
ATOM   2578  O5  BGLC    3      -7.713  -6.085  93.491  1.00  0.00      CEL5
ATOM   2579  C2  BGLC    3      -6.487  -8.145  93.401  1.00  0.00      CEL5
ATOM   2580  H2  BGLC    3      -7.447  -8.703  93.394  1.00  0.00      CEL5
ATOM   2581  O2  BGLC    3      -5.501  -8.961  94.043  1.00  0.00      CEL5
ATOM   2582  HO2 BGLC    3      -5.052  -9.468  93.362  1.00  0.00      CEL5
ATOM   2583  C3  BGLC    3      -6.093  -7.866  91.965  1.00  0.00      CEL5
ATOM   2584  H3  BGLC    3      -5.102  -7.365  91.963  1.00  0.00      CEL5
ATOM   2585  O3  BGLC    3      -5.969  -9.070  91.215  1.00  0.00      CEL5
ATOM   2586  HO3 BGLC    3      -5.680  -8.831  90.331  1.00  0.00      CEL5
ATOM   2587  C4  BGLC    3      -7.089  -6.953  91.311  1.00  0.00      CEL5
ATOM   2588  H4  BGLC    3      -8.068  -7.471  91.225  1.00  0.00      CEL5
ATOM   2589  O4  BGLC    3      -6.616  -6.579  90.017  1.00  0.00      CEL5
ATOM   2590  C6  BGLC    3      -8.346  -4.741  91.611  1.00  0.00      CEL5
ATOM   2591  H61 BGLC    3      -9.261  -5.306  91.332  1.00  0.00      CEL5
ATOM   2592  H62 BGLC    3      -8.629  -4.007  92.396  1.00  0.00      CEL5
ATOM   2593  O6  BGLC    3      -7.875  -4.016  90.469  1.00  0.00      CEL5
ATOM   2594  HO6 BGLC    3      -7.648  -3.113  90.701  1.00  0.00      CEL5
ATOM   2595  C1  BGLC    4      -6.966  -7.398  88.920  1.00  0.00      CEL5
ATOM   2596  H1  BGLC    4      -7.883  -7.993  89.120  1.00  0.00      CEL5
ATOM   2597  C5  BGLC    4      -6.048  -8.963  87.340  1.00  0.00      CEL5
ATOM   2598  H5  BGLC    4      -6.955  -9.602  87.396  1.00  0.00      CEL5
ATOM   2599  O5  BGLC    4      -5.863  -8.245  88.577  1.00  0.00      CEL5
ATOM   2600  C2  BGLC    4      -7.205  -6.412  87.804  1.00  0.00      CEL5
ATOM   2601  H2  BGLC    4      -6.312  -5.763  87.680  1.00  0.00      CEL5
ATOM   2602  O2  BGLC    4      -8.298  -5.575  88.170  1.00  0.00      CEL5
ATOM   2603  HO2 BGLC    4      -8.032  -5.022  88.908  1.00  0.00      CEL5
ATOM   2604  C3  BGLC    4      -7.423  -7.110  86.474  1.00  0.00      CEL5
ATOM   2605  H3  BGLC    4      -8.321  -7.756  86.568  1.00  0.00      CEL5
ATOM   2606  O3  BGLC    4      -7.675  -6.180  85.422  1.00  0.00      CEL5
ATOM   2607  HO3 BGLC    4      -7.488  -6.594  84.577  1.00  0.00      CEL5
ATOM   2608  C4  BGLC    4      -6.227  -7.989  86.173  1.00  0.00      CEL5
ATOM   2609  H4  BGLC    4      -5.310  -7.366  86.095  1.00  0.00      CEL5
ATOM   2610  O4  BGLC    4      -6.440  -8.728  84.961  1.00  0.00      CEL5
ATOM   2611  C6  BGLC    4      -4.843  -9.882  87.327  1.00  0.00      CEL5
ATOM   2612  H61 BGLC    4      -3.911  -9.294  87.472  1.00  0.00      CEL5
ATOM   2613  H62 BGLC    4      -4.928 -10.569  88.196  1.00  0.00      CEL5
ATOM   2614  O6  BGLC    4      -4.688 -10.669  86.150  1.00  0.00      CEL5
ATOM   2615  HO6 BGLC    4      -3.938 -11.260  86.256  1.00  0.00      CEL5
ATOM   2616  C1  BGLC    5      -5.917  -8.179  83.768  1.00  0.00      CEL5
ATOM   2617  H1  BGLC    5      -4.976  -7.621  83.963  1.00  0.00      CEL5
ATOM   2618  C5  BGLC    5      -6.387  -6.805  81.888  1.00  0.00      CEL5
ATOM   2619  H5  BGLC    5      -5.373  -6.382  82.052  1.00  0.00      CEL5
ATOM   2620  O5  BGLC    5      -6.877  -7.317  83.143  1.00  0.00      CEL5
ATOM   2621  C2  BGLC    5      -5.644  -9.364  82.853  1.00  0.00      CEL5
ATOM   2622  H2  BGLC    5      -6.589  -9.939  82.758  1.00  0.00      CEL5
ATOM   2623  O2  BGLC    5      -4.656 -10.220  83.434  1.00  0.00      CEL5
ATOM   2624  HO2 BGLC    5      -4.863 -10.356  84.361  1.00  0.00      CEL5
ATOM   2625  C3  BGLC    5      -5.238  -8.924  81.452  1.00  0.00      CEL5
ATOM   2626  H3  BGLC    5      -4.267  -8.387  81.516  1.00  0.00      CEL5
ATOM   2627  O3  BGLC    5      -5.041 -10.030  80.573  1.00  0.00      CEL5
ATOM   2628  HO3 BGLC    5      -4.945  -9.677  79.685  1.00  0.00      CEL5
ATOM   2629  C4  BGLC    5      -6.273  -7.965  80.914  1.00  0.00      CEL5
ATOM   2630  H4  BGLC    5      -7.263  -8.465  80.853  1.00  0.00      CEL5
ATOM   2631  O4  BGLC    5      -5.921  -7.426  79.640  1.00  0.00      CEL5
ATOM   2632  C6  BGLC    5      -7.242  -5.640  81.415  1.00  0.00      CEL5
ATOM   2633  H61 BGLC    5      -7.476  -4.988  82.283  1.00  0.00      CEL5
ATOM   2634  H62 BGLC    5      -6.668  -5.033  80.682  1.00  0.00      CEL5
ATOM   2635  O6  BGLC    5      -8.461  -6.033  80.789  1.00  0.00      CEL5
ATOM   2636  HO6 BGLC    5      -9.054  -5.279  80.757  1.00  0.00      CEL5
ATOM   2637  C1  BGLC    6      -6.287  -8.194  78.512  1.00  0.00      CEL5
ATOM   2638  H1  BGLC    6      -7.184  -8.820  78.706  1.00  0.00      CEL5
ATOM   2639  C5  BGLC    6      -5.392  -9.714  76.896  1.00  0.00      CEL5
ATOM   2640  H5  BGLC    6      -6.259 -10.398  77.020  1.00  0.00      CEL5
ATOM   2641  O5  BGLC    6      -5.171  -8.987  78.117  1.00  0.00      CEL5
ATOM   2642  C2  BGLC    6      -6.566  -7.191  77.422  1.00  0.00      CEL5
ATOM   2643  H2  BGLC    6      -5.661  -6.560  77.287  1.00  0.00      CEL5
ATOM   2644  O2  BGLC    6      -7.638  -6.342  77.839  1.00  0.00      CEL5
ATOM   2645  HO2 BGLC    6      -7.643  -6.291  78.797  1.00  0.00      CEL5
ATOM   2646  C3  BGLC    6      -6.844  -7.894  76.097  1.00  0.00      CEL5
ATOM   2647  H3  BGLC    6      -7.738  -8.541  76.228  1.00  0.00      CEL5
ATOM   2648  O3  BGLC    6      -7.137  -6.977  75.048  1.00  0.00      CEL5
ATOM   2649  HO3 BGLC    6      -7.074  -7.448  74.214  1.00  0.00      CEL5
ATOM   2650  C4  BGLC    6      -5.669  -8.775  75.731  1.00  0.00      CEL5
ATOM   2651  H4  BGLC    6      -4.768  -8.153  75.547  1.00  0.00      CEL5
ATOM   2652  O4  BGLC    6      -5.953  -9.597  74.595  1.00  0.00      CEL5
ATOM   2653  C6  BGLC    6      -4.147 -10.557  76.795  1.00  0.00      CEL5
ATOM   2654  H61 BGLC    6      -3.255  -9.923  76.602  1.00  0.00      CEL5
ATOM   2655  H62 BGLC    6      -4.014 -11.043  77.785  1.00  0.00      CEL5
ATOM   2656  O6  BGLC    6      -4.214 -11.588  75.814  1.00  0.00      CEL5
ATOM   2657  HO6 BGLC    6      -3.397 -12.092  75.819  1.00  0.00      CEL5
ATOM   2658  C1  BGLC    7      -5.593  -9.115  73.316  1.00  0.00      CEL5
ATOM   2659  H1  BGLC    7      -4.668  -8.500  73.349  1.00  0.00      CEL5
ATOM   2660  C5  BGLC    7      -6.552  -8.019  71.396  1.00  0.00      CEL5
ATOM   2661  H5  BGLC    7      -5.721  -7.285  71.331  1.00  0.00      CEL5
ATOM   2662  O5  BGLC    7      -6.717  -8.413  72.772  1.00  0.00      CEL5
ATOM   2663  C2  BGLC    7      -5.378 -10.355  72.473  1.00  0.00      CEL5
ATOM   2664  H2  BGLC    7      -6.330 -10.929  72.474  1.00  0.00      CEL5
ATOM   2665  O2  BGLC    7      -4.374 -11.199  73.048  1.00  0.00      CEL5
ATOM   2666  HO2 BGLC    7      -4.446 -11.167  74.005  1.00  0.00      CEL5
ATOM   2667  C3  BGLC    7      -5.076  -9.992  71.027  1.00  0.00      CEL5
ATOM   2668  H3  BGLC    7      -4.153  -9.374  70.998  1.00  0.00      CEL5
ATOM   2669  O3  BGLC    7      -4.852 -11.159  70.241  1.00  0.00      CEL5
ATOM   2670  HO3 BGLC    7      -3.908 -11.287  70.120  1.00  0.00      CEL5
ATOM   2671  C4  BGLC    7      -6.217  -9.174  70.457  1.00  0.00      CEL5
ATOM   2672  H4  BGLC    7      -7.116  -9.819  70.363  1.00  0.00      CEL5
ATOM   2673  O4  BGLC    7      -5.910  -8.563  69.197  1.00  0.00      CEL5
ATOM   2674  C6  BGLC    7      -7.816  -7.265  71.048  1.00  0.00      CEL5
ATOM   2675  H61 BGLC    7      -8.620  -7.993  70.804  1.00  0.00      CEL5
ATOM   2676  H62 BGLC    7      -8.150  -6.672  71.927  1.00  0.00      CEL5
ATOM   2677  O6  BGLC    7      -7.652  -6.365  69.954  1.00  0.00      CEL5
ATOM   2678  HO6 BGLC    7      -7.213  -5.560  70.237  1.00  0.00      CEL5
ATOM   2679  C1  BGLC    8      -6.216  -9.274  68.016  1.00  0.00      CEL5
ATOM   2680  H1  BGLC    8      -7.059  -9.981  68.169  1.00  0.00      CEL5
ATOM   2681  C5  BGLC    8      -5.250 -10.618  66.293  1.00  0.00      CEL5
ATOM   2682  H5  BGLC    8      -6.086 -11.342  66.397  1.00  0.00      CEL5
ATOM   2683  O5  BGLC    8      -5.048  -9.935  67.538  1.00  0.00      CEL5
ATOM   2684  C2  BGLC    8      -6.571  -8.219  66.986  1.00  0.00      CEL5
ATOM   2685  H2  BGLC    8      -5.712  -7.520  66.906  1.00  0.00      CEL5
ATOM   2686  O2  BGLC    8      -7.712  -7.472  67.414  1.00  0.00      CEL5
ATOM   2687  HO2 BGLC    8      -7.560  -7.140  68.301  1.00  0.00      CEL5
ATOM   2688  C3  BGLC    8      -6.793  -8.824  65.607  1.00  0.00      CEL5
ATOM   2689  H3  BGLC    8      -7.656  -9.520  65.675  1.00  0.00      CEL5
ATOM   2690  O3  BGLC    8      -7.115  -7.835  64.629  1.00  0.00      CEL5
ATOM   2691  HO3 BGLC    8      -6.997  -8.231  63.762  1.00  0.00      CEL5
ATOM   2692  C4  BGLC    8      -5.582  -9.622  65.189  1.00  0.00      CEL5
ATOM   2693  H4  BGLC    8      -4.709  -8.951  65.041  1.00  0.00      CEL5
ATOM   2694  O4  BGLC    8      -5.854 -10.370  64.001  1.00  0.00      CEL5
ATOM   2695  C6  BGLC    8      -3.964 -11.390  66.122  1.00  0.00      CEL5
ATOM   2696  H61 BGLC    8      -3.112 -10.691  65.987  1.00  0.00      CEL5
ATOM   2697  H62 BGLC    8      -3.794 -11.953  67.065  1.00  0.00      CEL5
ATOM   2698  O6  BGLC    8      -3.986 -12.329  65.049  1.00  0.00      CEL5
ATOM   2699  HO6 BGLC    8      -3.202 -12.881  65.102  1.00  0.00      CEL5
ATOM   2700  C1  BGLC    9      -5.529  -9.784  62.758  1.00  0.00      CEL5
ATOM   2701  H1  BGLC    9      -4.604  -9.172  62.820  1.00  0.00      CEL5
ATOM   2702  C5  BGLC    9      -6.546  -8.570  60.935  1.00  0.00      CEL5
ATOM   2703  H5  BGLC    9      -5.696  -7.861  60.840  1.00  0.00      CEL5
ATOM   2704  O5  BGLC    9      -6.657  -9.039  62.293  1.00  0.00      CEL5
ATOM   2705  C2  BGLC    9      -5.340 -10.963  61.833  1.00  0.00      CEL5
ATOM   2706  H2  BGLC    9      -6.267 -11.574  61.858  1.00  0.00      CEL5
ATOM   2707  O2  BGLC    9      -4.269 -11.780  62.309  1.00  0.00      CEL5
ATOM   2708  HO2 BGLC    9      -4.330 -11.846  63.264  1.00  0.00      CEL5
ATOM   2709  C3  BGLC    9      -5.135 -10.507  60.398  1.00  0.00      CEL5
ATOM   2710  H3  BGLC    9      -4.242  -9.847  60.378  1.00  0.00      CEL5
ATOM   2711  O3  BGLC    9      -4.901 -11.594  59.507  1.00  0.00      CEL5
ATOM   2712  HO3 BGLC    9      -5.030 -11.262  58.615  1.00  0.00      CEL5
ATOM   2713  C4  BGLC    9      -6.335  -9.711  59.948  1.00  0.00      CEL5
ATOM   2714  H4  BGLC    9      -7.235 -10.362  59.952  1.00  0.00      CEL5
ATOM   2715  O4  BGLC    9      -6.144  -9.134  58.652  1.00  0.00      CEL5
ATOM   2716  C6  BGLC    9      -7.824  -7.787  60.769  1.00  0.00      CEL5
ATOM   2717  H61 BGLC    9      -8.697  -8.473  60.823  1.00  0.00      CEL5
ATOM   2718  H62 BGLC    9      -7.884  -7.073  61.618  1.00  0.00      CEL5
ATOM   2719  O6  BGLC    9      -7.889  -7.028  59.566  1.00  0.00      CEL5
ATOM   2720  HO6 BGLC    9      -8.560  -6.345  59.641  1.00  0.00      CEL5
ATOM   2721  C1  BGLC   10      -6.623  -9.814  57.508  1.00  0.00      CEL5
ATOM   2722  H1  BGLC   10      -7.592 -10.321  57.704  1.00  0.00      CEL5
ATOM   2723  C5  BGLC   10      -5.811 -11.281  55.759  1.00  0.00      CEL5
ATOM   2724  H5  BGLC   10      -6.682 -11.970  55.753  1.00  0.00      CEL5
ATOM   2725  O5  BGLC   10      -5.622 -10.732  57.078  1.00  0.00      CEL5
ATOM   2726  C2  BGLC   10      -6.782  -8.734  56.458  1.00  0.00      CEL5
ATOM   2727  H2  BGLC   10      -5.814  -8.198  56.360  1.00  0.00      CEL5
ATOM   2728  O2  BGLC   10      -7.760  -7.799  56.900  1.00  0.00      CEL5
ATOM   2729  HO2 BGLC   10      -7.554  -7.538  57.801  1.00  0.00      CEL5
ATOM   2730  C3  BGLC   10      -7.126  -9.313  55.092  1.00  0.00      CEL5
ATOM   2731  H3  BGLC   10      -8.064  -9.902  55.184  1.00  0.00      CEL5
ATOM   2732  O3  BGLC   10      -7.342  -8.312  54.099  1.00  0.00      CEL5
ATOM   2733  HO3 BGLC   10      -7.172  -8.697  53.236  1.00  0.00      CEL5
ATOM   2734  C4  BGLC   10      -6.017 -10.230  54.668  1.00  0.00      CEL5
ATOM   2735  H4  BGLC   10      -5.089  -9.624  54.585  1.00  0.00      CEL5
ATOM   2736  O4  BGLC   10      -6.305 -10.874  53.414  1.00  0.00      CEL5
ATOM   2737  C6  BGLC   10      -4.537 -12.078  55.666  1.00  0.00      CEL5
ATOM   2738  H61 BGLC   10      -3.682 -11.378  55.786  1.00  0.00      CEL5
ATOM   2739  H62 BGLC   10      -4.515 -12.796  56.513  1.00  0.00      CEL5
ATOM   2740  O6  BGLC   10      -4.385 -12.820  54.461  1.00  0.00      CEL5
ATOM   2741  HO6 BGLC   10      -3.708 -13.491  54.568  1.00  0.00      CEL5
ATOM   2742  C1  BGLC   11      -5.784 -10.306  52.221  1.00  0.00      CEL5
ATOM   2743  H1  BGLC   11      -4.798  -9.824  52.392  1.00  0.00      CEL5
ATOM   2744  C5  BGLC   11      -6.398  -8.919  50.339  1.00  0.00      CEL5
ATOM   2745  H5  BGLC   11      -5.429  -8.378  50.384  1.00  0.00      CEL5
ATOM   2746  O5  BGLC   11      -6.734  -9.382  51.666  1.00  0.00      CEL5
ATOM   2747  C2  BGLC   11      -5.659 -11.471  51.252  1.00  0.00      CEL5
ATOM   2748  H2  BGLC   11      -6.661 -11.941  51.155  1.00  0.00      CEL5
ATOM   2749  O2  BGLC   11      -4.777 -12.462  51.768  1.00  0.00      CEL5
ATOM   2750  HO2 BGLC   11      -4.830 -12.473  52.727  1.00  0.00      CEL5
ATOM   2751  C3  BGLC   11      -5.234 -11.013  49.866  1.00  0.00      CEL5
ATOM   2752  H3  BGLC   11      -4.271 -10.463  49.936  1.00  0.00      CEL5
ATOM   2753  O3  BGLC   11      -5.027 -12.091  48.961  1.00  0.00      CEL5
ATOM   2754  HO3 BGLC   11      -5.124 -11.751  48.068  1.00  0.00      CEL5
ATOM   2755  C4  BGLC   11      -6.279 -10.072  49.347  1.00  0.00      CEL5
ATOM   2756  H4  BGLC   11      -7.255 -10.603  49.306  1.00  0.00      CEL5
ATOM   2757  O4  BGLC   11      -5.958  -9.554  48.051  1.00  0.00      CEL5
ATOM   2758  C6  BGLC   11      -7.488  -7.938  49.974  1.00  0.00      CEL5
ATOM   2759  H61 BGLC   11      -8.424  -8.488  49.737  1.00  0.00      CEL5
ATOM   2760  H62 BGLC   11      -7.701  -7.275  50.839  1.00  0.00      CEL5
ATOM   2761  O6  BGLC   11      -7.134  -7.126  48.856  1.00  0.00      CEL5
ATOM   2762  HO6 BGLC   11      -6.590  -6.384  49.130  1.00  0.00      CEL5
ATOM   2763  C1  BGLC   12      -6.498 -10.201  46.911  1.00  0.00      CEL5
ATOM   2764  H1  BGLC   12      -7.513 -10.609  47.104  1.00  0.00      CEL5
ATOM   2765  C5  BGLC   12      -5.647 -11.687  45.151  1.00  0.00      CEL5
ATOM   2766  H5  BGLC   12      -6.513 -12.375  45.052  1.00  0.00      CEL5
ATOM   2767  O5  BGLC   12      -5.590 -11.233  46.517  1.00  0.00      CEL5
ATOM   2768  C2  BGLC   12      -6.558  -9.104  45.871  1.00  0.00      CEL5
ATOM   2769  H2  BGLC   12      -5.563  -8.614  45.803  1.00  0.00      CEL5
ATOM   2770  O2  BGLC   12      -7.495  -8.114  46.289  1.00  0.00      CEL5
ATOM   2771  HO2 BGLC   12      -7.277  -7.818  47.176  1.00  0.00      CEL5
ATOM   2772  C3  BGLC   12      -6.892  -9.666  44.499  1.00  0.00      CEL5
ATOM   2773  H3  BGLC   12      -7.839 -10.243  44.570  1.00  0.00      CEL5
ATOM   2774  O3  BGLC   12      -7.079  -8.652  43.513  1.00  0.00      CEL5
ATOM   2775  HO3 BGLC   12      -7.016  -9.068  42.650  1.00  0.00      CEL5
ATOM   2776  C4  BGLC   12      -5.777 -10.592  44.103  1.00  0.00      CEL5
ATOM   2777  H4  BGLC   12      -4.828 -10.016  44.073  1.00  0.00      CEL5
ATOM   2778  O4  BGLC   12      -5.993 -11.253  42.849  1.00  0.00      CEL5
ATOM   2779  C6  BGLC   12      -4.354 -12.473  45.063  1.00  0.00      CEL5
ATOM   2780  H61 BGLC   12      -3.495 -11.776  45.172  1.00  0.00      CEL5
ATOM   2781  H62 BGLC   12      -4.340 -13.187  45.914  1.00  0.00      CEL5
ATOM   2782  O6  BGLC   12      -4.169 -13.218  43.863  1.00  0.00      CEL5
ATOM   2783  HO6 BGLC   12      -3.442 -13.834  43.983  1.00  0.00      CEL5
ATOM   2784  C1  BGLC   13      -5.588 -10.606  41.663  1.00  0.00      CEL5
ATOM   2785  H1  BGLC   13      -4.704  -9.953  41.826  1.00  0.00      CEL5
ATOM   2786  C5  BGLC   13      -6.543  -9.348  39.842  1.00  0.00      CEL5
ATOM   2787  H5  BGLC   13      -5.708  -8.615  39.831  1.00  0.00      CEL5
ATOM   2788  O5  BGLC   13      -6.709  -9.879  41.166  1.00  0.00      CEL5
ATOM   2789  C2  BGLC   13      -5.269 -11.714  40.680  1.00  0.00      CEL5
ATOM   2790  H2  BGLC   13      -6.152 -12.384  40.613  1.00  0.00      CEL5
ATOM   2791  O2  BGLC   13      -4.175 -12.490  41.165  1.00  0.00      CEL5
ATOM   2792  HO2 BGLC   13      -4.279 -12.618  42.110  1.00  0.00      CEL5
ATOM   2793  C3  BGLC   13      -5.011 -11.159  39.286  1.00  0.00      CEL5
ATOM   2794  H3  BGLC   13      -4.175 -10.430  39.353  1.00  0.00      CEL5
ATOM   2795  O3  BGLC   13      -4.629 -12.159  38.346  1.00  0.00      CEL5
ATOM   2796  HO3 BGLC   13      -4.728 -11.783  37.468  1.00  0.00      CEL5
ATOM   2797  C4  BGLC   13      -6.245 -10.433  38.819  1.00  0.00      CEL5
ATOM   2798  H4  BGLC   13      -7.107 -11.132  38.767  1.00  0.00      CEL5
ATOM   2799  O4  BGLC   13      -6.039  -9.798  37.553  1.00  0.00      CEL5
ATOM   2800  C6  BGLC   13      -7.836  -8.598  39.675  1.00  0.00      CEL5
ATOM   2801  H61 BGLC   13      -8.696  -9.299  39.726  1.00  0.00      CEL5
ATOM   2802  H62 BGLC   13      -7.906  -7.900  40.537  1.00  0.00      CEL5
ATOM   2803  O6  BGLC   13      -7.916  -7.823  38.485  1.00  0.00      CEL5
ATOM   2804  HO6 BGLC   13      -8.620  -7.175  38.565  1.00  0.00      CEL5
ATOM   2805  C1  BGLC   14      -6.421 -10.479  36.377  1.00  0.00      CEL5
ATOM   2806  H1  BGLC   14      -7.317 -11.114  36.548  1.00  0.00      CEL5
ATOM   2807  C5  BGLC   14      -5.512 -11.799  34.590  1.00  0.00      CEL5
ATOM   2808  H5  BGLC   14      -6.387 -12.483  34.626  1.00  0.00      CEL5
ATOM   2809  O5  BGLC   14      -5.306 -11.228  35.896  1.00  0.00      CEL5
ATOM   2810  C2  BGLC   14      -6.721  -9.397  35.362  1.00  0.00      CEL5
ATOM   2811  H2  BGLC   14      -5.817  -8.758  35.272  1.00  0.00      CEL5
ATOM   2812  O2  BGLC   14      -7.788  -8.581  35.835  1.00  0.00      CEL5
ATOM   2813  HO2 BGLC   14      -7.630  -8.367  36.757  1.00  0.00      CEL5
ATOM   2814  C3  BGLC   14      -7.005  -9.967  33.980  1.00  0.00      CEL5
ATOM   2815  H3  BGLC   14      -7.868 -10.662  34.061  1.00  0.00      CEL5
ATOM   2816  O3  BGLC   14      -7.349  -8.969  33.021  1.00  0.00      CEL5
ATOM   2817  HO3 BGLC   14      -7.193  -9.342  32.150  1.00  0.00      CEL5
ATOM   2818  C4  BGLC   14      -5.802 -10.745  33.520  1.00  0.00      CEL5
ATOM   2819  H4  BGLC   14      -4.931 -10.061  33.429  1.00  0.00      CEL5
ATOM   2820  O4  BGLC   14      -6.062 -11.398  32.267  1.00  0.00      CEL5
ATOM   2821  C6  BGLC   14      -4.260 -12.624  34.430  1.00  0.00      CEL5
ATOM   2822  H61 BGLC   14      -3.358 -11.996  34.591  1.00  0.00      CEL5
ATOM   2823  H62 BGLC   14      -4.267 -13.399  35.226  1.00  0.00      CEL5
ATOM   2824  O6  BGLC   14      -4.143 -13.289  33.178  1.00  0.00      CEL5
ATOM   2825  HO6 BGLC   14      -3.448 -13.948  33.248  1.00  0.00      CEL5
ATOM   2826  C1  BGLC   15      -5.718 -10.742  31.060  1.00  0.00      CEL5
ATOM   2827  H1  BGLC   15      -4.810 -10.113  31.179  1.00  0.00      CEL5
ATOM   2828  C5  BGLC   15      -6.732  -9.484  29.257  1.00  0.00      CEL5
ATOM   2829  H5  BGLC   15      -5.889  -8.763  29.193  1.00  0.00      CEL5
ATOM   2830  O5  BGLC   15      -6.840  -9.986  30.605  1.00  0.00      CEL5
ATOM   2831  C2  BGLC   15      -5.504 -11.853  30.055  1.00  0.00      CEL5
ATOM   2832  H2  BGLC   15      -6.426 -12.473  30.023  1.00  0.00      CEL5
ATOM   2833  O2  BGLC   15      -4.443 -12.692  30.486  1.00  0.00      CEL5
ATOM   2834  HO2 BGLC   15      -4.504 -12.796  31.438  1.00  0.00      CEL5
ATOM   2835  C3  BGLC   15      -5.270 -11.314  28.654  1.00  0.00      CEL5
ATOM   2836  H3  BGLC   15      -4.418 -10.602  28.694  1.00  0.00      CEL5
ATOM   2837  O3  BGLC   15      -4.934 -12.327  27.712  1.00  0.00      CEL5
ATOM   2838  HO3 BGLC   15      -5.102 -11.981  26.833  1.00  0.00      CEL5
ATOM   2839  C4  BGLC   15      -6.503 -10.573  28.222  1.00  0.00      CEL5
ATOM   2840  H4  BGLC   15      -7.375 -11.261  28.212  1.00  0.00      CEL5
ATOM   2841  O4  BGLC   15      -6.339  -9.952  26.939  1.00  0.00      CEL5
ATOM   2842  C6  BGLC   15      -8.018  -8.721  29.127  1.00  0.00      CEL5
ATOM   2843  H61 BGLC   15      -8.886  -9.407  29.225  1.00  0.00      CEL5
ATOM   2844  H62 BGLC   15      -8.039  -8.008  29.980  1.00  0.00      CEL5
ATOM   2845  O6  BGLC   15      -8.135  -7.970  27.924  1.00  0.00      CEL5
ATOM   2846  HO6 BGLC   15      -8.799  -7.284  28.028  1.00  0.00      CEL5
ATOM   2847  C1  BGLC   16      -6.826 -10.614  25.788  1.00  0.00      CEL5
ATOM   2848  H1  BGLC   16      -7.774 -11.155  25.996  1.00  0.00      CEL5
ATOM   2849  C5  BGLC   16      -5.946 -11.950  23.950  1.00  0.00      CEL5
ATOM   2850  H5  BGLC   16      -6.805 -12.654  23.924  1.00  0.00      CEL5
ATOM   2851  O5  BGLC   16      -5.797 -11.477  25.303  1.00  0.00      CEL5
ATOM   2852  C2  BGLC   16      -7.051  -9.511  24.776  1.00  0.00      CEL5
ATOM   2853  H2  BGLC   16      -6.097  -8.950  24.679  1.00  0.00      CEL5
ATOM   2854  O2  BGLC   16      -8.038  -8.603  25.251  1.00  0.00      CEL5
ATOM   2855  HO2 BGLC   16      -7.878  -8.425  26.181  1.00  0.00      CEL5
ATOM   2856  C3  BGLC   16      -7.392 -10.060  23.401  1.00  0.00      CEL5
ATOM   2857  H3  BGLC   16      -8.272 -10.732  23.491  1.00  0.00      CEL5
ATOM   2858  O3  BGLC   16      -7.716  -9.048  22.450  1.00  0.00      CEL5
ATOM   2859  HO3 BGLC   16      -7.588  -9.429  21.578  1.00  0.00      CEL5
ATOM   2860  C4  BGLC   16      -6.220 -10.860  22.917  1.00  0.00      CEL5
ATOM   2861  H4  BGLC   16      -5.340 -10.185  22.851  1.00  0.00      CEL5
ATOM   2862  O4  BGLC   16      -6.481 -11.468  21.641  1.00  0.00      CEL5
ATOM   2863  C6  BGLC   16      -4.650 -12.716  23.782  1.00  0.00      CEL5
ATOM   2864  H61 BGLC   16      -3.791 -12.035  23.962  1.00  0.00      CEL5
ATOM   2865  H62 BGLC   16      -4.613 -13.509  24.559  1.00  0.00      CEL5
ATOM   2866  O6  BGLC   16      -4.468 -13.336  22.514  1.00  0.00      CEL5
ATOM   2867  HO6 BGLC   16      -3.773 -13.994  22.598  1.00  0.00      CEL5
ATOM   2868  C1  BGLC   17      -6.114 -10.789  20.453  1.00  0.00      CEL5
ATOM   2869  H1  BGLC   17      -5.184 -10.196  20.583  1.00  0.00      CEL5
ATOM   2870  C5  BGLC   17      -7.115  -9.484  18.675  1.00  0.00      CEL5
ATOM   2871  H5  BGLC   17      -6.249  -8.790  18.626  1.00  0.00      CEL5
ATOM   2872  O5  BGLC   17      -7.215  -9.994  20.017  1.00  0.00      CEL5
ATOM   2873  C2  BGLC   17      -5.937 -11.877  19.420  1.00  0.00      CEL5
ATOM   2874  H2  BGLC   17      -6.873 -12.474  19.377  1.00  0.00      CEL5
ATOM   2875  O2  BGLC   17      -4.896 -12.746  19.828  1.00  0.00      CEL5
ATOM   2876  HO2 BGLC   17      -4.913 -12.829  20.784  1.00  0.00      CEL5
ATOM   2877  C3  BGLC   17      -5.692 -11.311  18.031  1.00  0.00      CEL5
ATOM   2878  H3  BGLC   17      -4.824 -10.620  18.091  1.00  0.00      CEL5
ATOM   2879  O3  BGLC   17      -5.380 -12.303  17.064  1.00  0.00      CEL5
ATOM   2880  HO3 BGLC   17      -5.525 -11.927  16.193  1.00  0.00      CEL5
ATOM   2881  C4  BGLC   17      -6.911 -10.543  17.615  1.00  0.00      CEL5
ATOM   2882  H4  BGLC   17      -7.792 -11.219  17.591  1.00  0.00      CEL5
ATOM   2883  O4  BGLC   17      -6.763  -9.862  16.360  1.00  0.00      CEL5
ATOM   2884  C6  BGLC   17      -8.377  -8.689  18.533  1.00  0.00      CEL5
ATOM   2885  H61 BGLC   17      -9.253  -9.370  18.474  1.00  0.00      CEL5
ATOM   2886  H62 BGLC   17      -8.481  -8.083  19.458  1.00  0.00      CEL5
ATOM   2887  O6  BGLC   17      -8.372  -7.811  17.411  1.00  0.00      CEL5
ATOM   2888  HO6 BGLC   17      -7.685  -7.149  17.524  1.00  0.00      CEL5
ATOM   2889  C1  BGLC   18      -7.252 -10.492  15.192  1.00  0.00      CEL5
ATOM   2890  H1  BGLC   18      -8.191 -11.050  15.393  1.00  0.00      CEL5
ATOM   2891  C5  BGLC   18      -6.447 -11.865  13.369  1.00  0.00      CEL5
ATOM   2892  H5  BGLC   18      -7.287 -12.591  13.395  1.00  0.00      CEL5
ATOM   2893  O5  BGLC   18      -6.225 -11.337  14.689  1.00  0.00      CEL5
ATOM   2894  C2  BGLC   18      -7.497  -9.391  14.179  1.00  0.00      CEL5
ATOM   2895  H2  BGLC   18      -6.553  -8.822  14.037  1.00  0.00      CEL5
ATOM   2896  O2  BGLC   18      -8.478  -8.490  14.688  1.00  0.00      CEL5
ATOM   2897  HO2 BGLC   18      -8.331  -8.353  15.626  1.00  0.00      CEL5
ATOM   2898  C3  BGLC   18      -7.901  -9.980  12.831  1.00  0.00      CEL5
ATOM   2899  H3  BGLC   18      -8.776 -10.650  12.979  1.00  0.00      CEL5
ATOM   2900  O3  BGLC   18      -8.275  -9.009  11.858  1.00  0.00      CEL5
ATOM   2901  HO3 BGLC   18      -8.116  -9.395  10.994  1.00  0.00      CEL5
ATOM   2902  C4  BGLC   18      -6.766 -10.809  12.313  1.00  0.00      CEL5
ATOM   2903  H4  BGLC   18      -5.884 -10.148  12.174  1.00  0.00      CEL5
ATOM   2904  O4  BGLC   18      -7.101 -11.452  11.072  1.00  0.00      CEL5
ATOM   2905  C6  BGLC   18      -5.143 -12.597  13.210  1.00  0.00      CEL5
ATOM   2906  H61 BGLC   18      -4.320 -11.865  13.356  1.00  0.00      CEL5
ATOM   2907  H62 BGLC   18      -5.073 -13.356  14.019  1.00  0.00      CEL5
ATOM   2908  O6  BGLC   18      -4.970 -13.267  11.966  1.00  0.00      CEL5
ATOM   2909  HO6 BGLC   18      -4.285 -13.931  12.067  1.00  0.00      CEL5
ATOM   2910  C1  BGLC   19      -6.756 -10.829   9.843  1.00  0.00      CEL5
ATOM   2911  H1  BGLC   19      -5.813 -10.247   9.923  1.00  0.00      CEL5
ATOM   2912  C5  BGLC   19      -7.843  -9.669   7.994  1.00  0.00      CEL5
ATOM   2913  H5  BGLC   19      -7.032  -8.930   7.821  1.00  0.00      CEL5
ATOM   2914  O5  BGLC   19      -7.858 -10.043   9.391  1.00  0.00      CEL5
ATOM   2915  C2  BGLC   19      -6.624 -11.976   8.877  1.00  0.00      CEL5
ATOM   2916  H2  BGLC   19      -7.574 -12.551   8.900  1.00  0.00      CEL5
ATOM   2917  O2  BGLC   19      -5.592 -12.842   9.316  1.00  0.00      CEL5
ATOM   2918  HO2 BGLC   19      -5.550 -12.836  10.275  1.00  0.00      CEL5
ATOM   2919  C3  BGLC   19      -6.405 -11.527   7.445  1.00  0.00      CEL5
ATOM   2920  H3  BGLC   19      -5.521 -10.853   7.418  1.00  0.00      CEL5
ATOM   2921  O3  BGLC   19      -6.153 -12.621   6.580  1.00  0.00      CEL5
ATOM   2922  HO3 BGLC   19      -5.295 -12.992   6.801  1.00  0.00      CEL5
ATOM   2923  C4  BGLC   19      -7.624 -10.786   6.984  1.00  0.00      CEL5
ATOM   2924  H4  BGLC   19      -8.498 -11.471   6.999  1.00  0.00      CEL5
ATOM   2925  O4  BGLC   19      -7.488 -10.180   5.682  1.00  0.00      CEL5
ATOM   2926  C6  BGLC   19      -9.164  -8.967   7.896  1.00  0.00      CEL5
ATOM   2927  H61 BGLC   19      -9.993  -9.667   8.136  1.00  0.00      CEL5
ATOM   2928  H62 BGLC   19      -9.138  -8.164   8.664  1.00  0.00      CEL5
ATOM   2929  O6  BGLC   19      -9.423  -8.366   6.636  1.00  0.00      CEL5
ATOM   2930  HO6 BGLC   19     -10.060  -7.656   6.751  1.00  0.00      CEL5
ATOM   2931  C1  BGLC   20      -7.924 -10.864   4.520  1.00  0.00      CEL5
ATOM   2932  H1  BGLC   20      -8.809 -11.503   4.729  1.00  0.00      CEL5
ATOM   2933  C5  BGLC   20      -7.081 -12.167   2.674  1.00  0.00      CEL5
ATOM   2934  H5  BGLC   20      -7.936 -12.873   2.743  1.00  0.00      CEL5
ATOM   2935  O5  BGLC   20      -6.843 -11.598   3.965  1.00  0.00      CEL5
ATOM   2936  C2  BGLC   20      -8.234  -9.794   3.489  1.00  0.00      CEL5
ATOM   2937  H2  BGLC   20      -7.321  -9.172   3.367  1.00  0.00      CEL5
ATOM   2938  O2  BGLC   20      -9.264  -8.951   3.976  1.00  0.00      CEL5
ATOM   2939  HO2 BGLC   20      -9.141  -8.851   4.923  1.00  0.00      CEL5
ATOM   2940  C3  BGLC   20      -8.586 -10.377   2.122  1.00  0.00      CEL5
ATOM   2941  H3  BGLC   20      -9.435 -11.083   2.249  1.00  0.00      CEL5
ATOM   2942  O3  BGLC   20      -8.966  -9.413   1.143  1.00  0.00      CEL5
ATOM   2943  HO3 BGLC   20      -8.797  -9.808   0.285  1.00  0.00      CEL5
ATOM   2944  C4  BGLC   20      -7.405 -11.132   1.613  1.00  0.00      CEL5
ATOM   2945  H4  BGLC   20      -6.555 -10.423   1.513  1.00  0.00      CEL5
ATOM   2946  O4  BGLC   20      -7.680 -11.777   0.355  1.00  0.00      CEL5
ATOM   2947  C6  BGLC   20      -5.795 -12.917   2.506  1.00  0.00      CEL5
ATOM   2948  H61 BGLC   20      -4.931 -12.243   2.686  1.00  0.00      CEL5
ATOM   2949  H62 BGLC   20      -5.774 -13.705   3.288  1.00  0.00      CEL5
ATOM   2950  O6  BGLC   20      -5.632 -13.541   1.240  1.00  0.00      CEL5
ATOM   2951  HO6 BGLC   20      -4.890 -14.143   1.336  1.00  0.00      CEL5
ATOM   2952  C1  BGLC   21      -7.314 -11.145  -0.858  1.00  0.00      CEL5
ATOM   2953  H1  BGLC   21      -6.399 -10.524  -0.745  1.00  0.00      CEL5
ATOM   2954  C5  BGLC   21      -8.334  -9.966  -2.713  1.00  0.00      CEL5
ATOM   2955  H5  BGLC   21      -7.460  -9.289  -2.820  1.00  0.00      CEL5
ATOM   2956  O5  BGLC   21      -8.426 -10.391  -1.339  1.00  0.00      CEL5
ATOM   2957  C2  BGLC   21      -7.102 -12.289  -1.828  1.00  0.00      CEL5
ATOM   2958  H2  BGLC   21      -8.003 -12.938  -1.793  1.00  0.00      CEL5
ATOM   2959  O2  BGLC   21      -5.991 -13.062  -1.411  1.00  0.00      CEL5
ATOM   2960  HO2 BGLC   21      -5.996 -13.114  -0.453  1.00  0.00      CEL5
ATOM   2961  C3  BGLC   21      -6.928 -11.823  -3.262  1.00  0.00      CEL5
ATOM   2962  H3  BGLC   21      -6.071 -11.116  -3.278  1.00  0.00      CEL5
ATOM   2963  O3  BGLC   21      -6.641 -12.876  -4.175  1.00  0.00      CEL5
ATOM   2964  HO3 BGLC   21      -6.800 -12.530  -5.056  1.00  0.00      CEL5
ATOM   2965  C4  BGLC   21      -8.164 -11.104  -3.696  1.00  0.00      CEL5
ATOM   2966  H4  BGLC   21      -9.046 -11.778  -3.632  1.00  0.00      CEL5
ATOM   2967  O4  BGLC   21      -8.039 -10.552  -5.018  1.00  0.00      CEL5
ATOM   2968  C6  BGLC   21      -9.611  -9.194  -2.853  1.00  0.00      CEL5
ATOM   2969  H61 BGLC   21     -10.484  -9.832  -2.598  1.00  0.00      CEL5
ATOM   2970  H62 BGLC   21      -9.537  -8.373  -2.107  1.00  0.00      CEL5
ATOM   2971  O6  BGLC   21      -9.839  -8.599  -4.124  1.00  0.00      CEL5
ATOM   2972  HO6 BGLC   21     -10.536  -7.948  -4.015  1.00  0.00      CEL5
ATOM   2973  C1  BGLC   22      -8.512 -11.288  -6.125  1.00  0.00      CEL5
ATOM   2974  H1  BGLC   22      -9.394 -11.907  -5.852  1.00  0.00      CEL5
ATOM   2975  C5  BGLC   22      -7.666 -12.671  -7.922  1.00  0.00      CEL5
ATOM   2976  H5  BGLC   22      -8.499 -13.401  -7.829  1.00  0.00      CEL5
ATOM   2977  O5  BGLC   22      -7.435 -12.073  -6.635  1.00  0.00      CEL5
ATOM   2978  C2  BGLC   22      -8.877 -10.272  -7.191  1.00  0.00      CEL5
ATOM   2979  H2  BGLC   22      -7.993  -9.628  -7.380  1.00  0.00      CEL5
ATOM   2980  O2  BGLC   22      -9.925  -9.440  -6.720  1.00  0.00      CEL5
ATOM   2981  HO2 BGLC   22      -9.744  -9.217  -5.805  1.00  0.00      CEL5
ATOM   2982  C3  BGLC   22      -9.260 -10.955  -8.495  1.00  0.00      CEL5
ATOM   2983  H3  BGLC   22     -10.056 -11.700  -8.283  1.00  0.00      CEL5
ATOM   2984  O3  BGLC   22      -9.769 -10.074  -9.492  1.00  0.00      CEL5
ATOM   2985  HO3 BGLC   22      -9.620 -10.502 -10.339  1.00  0.00      CEL5
ATOM   2986  C4  BGLC   22      -8.057 -11.682  -9.010  1.00  0.00      CEL5
ATOM   2987  H4  BGLC   22      -7.225 -10.964  -9.174  1.00  0.00      CEL5
ATOM   2988  O4  BGLC   22      -8.357 -12.405 -10.216  1.00  0.00      CEL5
ATOM   2989  C6  BGLC   22      -6.363 -13.393  -8.120  1.00  0.00      CEL5
ATOM   2990  H61 BGLC   22      -5.529 -12.663  -8.046  1.00  0.00      CEL5
ATOM   2991  H62 BGLC   22      -6.248 -14.111  -7.280  1.00  0.00      CEL5
ATOM   2992  O6  BGLC   22      -6.255 -14.121  -9.340  1.00  0.00      CEL5
ATOM   2993  HO6 BGLC   22      -5.583 -14.796  -9.218  1.00  0.00      CEL5
ATOM   2994  C1  BGLC   23      -8.085 -11.802 -11.461  1.00  0.00      CEL5
ATOM   2995  H1  BGLC   23      -7.183 -11.155 -11.397  1.00  0.00      CEL5
ATOM   2996  C5  BGLC   23      -9.227 -10.647 -13.257  1.00  0.00      CEL5
ATOM   2997  H5  BGLC   23      -8.398  -9.915 -13.364  1.00  0.00      CEL5
ATOM   2998  O5  BGLC   23      -9.255 -11.109 -11.897  1.00  0.00      CEL5
ATOM   2999  C2  BGLC   23      -7.882 -12.937 -12.437  1.00  0.00      CEL5
ATOM   3000  H2  BGLC   23      -8.786 -13.583 -12.404  1.00  0.00      CEL5
ATOM   3001  O2  BGLC   23      -6.782 -13.729 -12.031  1.00  0.00      CEL5
ATOM   3002  HO2 BGLC   23      -6.729 -13.727 -11.072  1.00  0.00      CEL5
ATOM   3003  C3  BGLC   23      -7.720 -12.433 -13.862  1.00  0.00      CEL5
ATOM   3004  H3  BGLC   23      -6.886 -11.699 -13.875  1.00  0.00      CEL5
ATOM   3005  O3  BGLC   23      -7.413 -13.451 -14.808  1.00  0.00      CEL5
ATOM   3006  HO3 BGLC   23      -7.534 -13.067 -15.680  1.00  0.00      CEL5
ATOM   3007  C4  BGLC   23      -8.988 -11.749 -14.268  1.00  0.00      CEL5
ATOM   3008  H4  BGLC   23      -9.837 -12.465 -14.237  1.00  0.00      CEL5
ATOM   3009  O4  BGLC   23      -8.874 -11.146 -15.565  1.00  0.00      CEL5
ATOM   3010  C6  BGLC   23     -10.554  -9.941 -13.361  1.00  0.00      CEL5
ATOM   3011  H61 BGLC   23     -11.384 -10.660 -13.196  1.00  0.00      CEL5
ATOM   3012  H62 BGLC   23     -10.587  -9.200 -12.534  1.00  0.00      CEL5
ATOM   3013  O6  BGLC   23     -10.779  -9.253 -14.588  1.00  0.00      CEL5
ATOM   3014  HO6 BGLC   23     -11.343  -8.496 -14.414  1.00  0.00      CEL5
ATOM   3015  C1  BGLC   24      -9.310 -11.848 -16.704  1.00  0.00      CEL5
ATOM   3016  H1  BGLC   24     -10.185 -12.492 -16.470  1.00  0.00      CEL5
ATOM   3017  C5  BGLC   24      -8.462 -13.173 -18.524  1.00  0.00      CEL5
ATOM   3018  H5  BGLC   24      -9.310 -13.884 -18.431  1.00  0.00      CEL5
ATOM   3019  O5  BGLC   24      -8.209 -12.578 -17.241  1.00  0.00      CEL5
ATOM   3020  C2  BGLC   24      -9.662 -10.789 -17.725  1.00  0.00      CEL5
ATOM   3021  H2  BGLC   24      -8.766 -10.148 -17.866  1.00  0.00      CEL5
ATOM   3022  O2  BGLC   24     -10.709  -9.967 -17.236  1.00  0.00      CEL5
ATOM   3023  HO2 BGLC   24     -10.562  -9.793 -16.304  1.00  0.00      CEL5
ATOM   3024  C3  BGLC   24     -10.018 -11.385 -19.074  1.00  0.00      CEL5
ATOM   3025  H3  BGLC   24     -10.855 -12.101 -18.928  1.00  0.00      CEL5
ATOM   3026  O3  BGLC   24     -10.438 -10.422 -20.041  1.00  0.00      CEL5
ATOM   3027  HO3 BGLC   24     -10.262 -10.802 -20.904  1.00  0.00      CEL5
ATOM   3028  C4  BGLC   24      -8.837 -12.147 -19.590  1.00  0.00      CEL5
ATOM   3029  H4  BGLC   24      -7.988 -11.447 -19.742  1.00  0.00      CEL5
ATOM   3030  O4  BGLC   24      -9.189 -12.805 -20.818  1.00  0.00      CEL5
ATOM   3031  C6  BGLC   24      -7.172 -13.925 -18.727  1.00  0.00      CEL5
ATOM   3032  H61 BGLC   24      -6.330 -13.201 -18.679  1.00  0.00      CEL5
ATOM   3033  H62 BGLC   24      -7.040 -14.628 -17.878  1.00  0.00      CEL5
ATOM   3034  O6  BGLC   24      -7.100 -14.676 -19.938  1.00  0.00      CEL5
ATOM   3035  HO6 BGLC   24      -6.606 -15.479 -19.757  1.00  0.00      CEL5
ATOM   3036  C1  BGLC   25      -8.842 -12.202 -22.048  1.00  0.00      CEL5
ATOM   3037  H1  BGLC   25      -7.877 -11.656 -21.975  1.00  0.00      CEL5
ATOM   3038  C5  BGLC   25      -9.785 -10.897 -23.858  1.00  0.00      CEL5
ATOM   3039  H5  BGLC   25      -8.869 -10.275 -23.953  1.00  0.00      CEL5
ATOM   3040  O5  BGLC   25      -9.900 -11.346 -22.494  1.00  0.00      CEL5
ATOM   3041  C2  BGLC   25      -8.804 -13.363 -23.016  1.00  0.00      CEL5
ATOM   3042  H2  BGLC   25      -9.798 -13.857 -22.973  1.00  0.00      CEL5
ATOM   3043  O2  BGLC   25      -7.851 -14.331 -22.612  1.00  0.00      CEL5
ATOM   3044  HO2 BGLC   25      -7.724 -14.276 -21.662  1.00  0.00      CEL5
ATOM   3045  C3  BGLC   25      -8.580 -12.920 -24.450  1.00  0.00      CEL5
ATOM   3046  H3  BGLC   25      -7.631 -12.344 -24.504  1.00  0.00      CEL5
ATOM   3047  O3  BGLC   25      -8.492 -14.012 -25.355  1.00  0.00      CEL5
ATOM   3048  HO3 BGLC   25      -8.612 -13.649 -26.235  1.00  0.00      CEL5
ATOM   3049  C4  BGLC   25      -9.726 -12.041 -24.850  1.00  0.00      CEL5
ATOM   3050  H4  BGLC   25     -10.662 -12.631 -24.754  1.00  0.00      CEL5
ATOM   3051  O4  BGLC   25      -9.627 -11.494 -26.177  1.00  0.00      CEL5
ATOM   3052  C6  BGLC   25     -11.021 -10.054 -24.027  1.00  0.00      CEL5
ATOM   3053  H61 BGLC   25     -11.917 -10.711 -24.067  1.00  0.00      CEL5
ATOM   3054  H62 BGLC   25     -11.120  -9.417 -23.123  1.00  0.00      CEL5
ATOM   3055  O6  BGLC   25     -10.996  -9.213 -25.181  1.00  0.00      CEL5
ATOM   3056  HO6 BGLC   25     -10.365  -8.508 -25.018  1.00  0.00      CEL5
ATOM   3057  C1  BGLC   26     -10.231 -12.161 -27.273  1.00  0.00      CEL5
ATOM   3058  H1  BGLC   26     -11.229 -12.573 -27.012  1.00  0.00      CEL5
ATOM   3059  C5  BGLC   26      -9.477 -13.652 -29.064  1.00  0.00      CEL5
ATOM   3060  H5  BGLC   26     -10.331 -14.360 -29.118  1.00  0.00      CEL5
ATOM   3061  O5  BGLC   26      -9.363 -13.203 -27.710  1.00  0.00      CEL5
ATOM   3062  C2  BGLC   26     -10.354 -11.093 -28.339  1.00  0.00      CEL5
ATOM   3063  H2  BGLC   26      -9.365 -10.601 -28.460  1.00  0.00      CEL5
ATOM   3064  O2  BGLC   26     -11.256 -10.097 -27.888  1.00  0.00      CEL5
ATOM   3065  HO2 BGLC   26     -11.014  -9.848 -26.993  1.00  0.00      CEL5
ATOM   3066  C3  BGLC   26     -10.747 -11.671 -29.693  1.00  0.00      CEL5
ATOM   3067  H3  BGLC   26     -11.682 -12.259 -29.570  1.00  0.00      CEL5
ATOM   3068  O3  BGLC   26     -10.974 -10.707 -30.720  1.00  0.00      CEL5
ATOM   3069  HO3 BGLC   26     -10.814 -11.141 -31.561  1.00  0.00      CEL5
ATOM   3070  C4  BGLC   26      -9.652 -12.585 -30.123  1.00  0.00      CEL5
ATOM   3071  H4  BGLC   26      -8.711 -12.000 -30.201  1.00  0.00      CEL5
ATOM   3072  O4  BGLC   26      -9.921 -13.272 -31.355  1.00  0.00      CEL5
ATOM   3073  C6  BGLC   26      -8.156 -14.358 -29.190  1.00  0.00      CEL5
ATOM   3074  H61 BGLC   26      -7.376 -13.584 -29.353  1.00  0.00      CEL5
ATOM   3075  H62 BGLC   26      -7.928 -14.883 -28.238  1.00  0.00      CEL5
ATOM   3076  O6  BGLC   26      -8.092 -15.310 -30.245  1.00  0.00      CEL5
ATOM   3077  HO6 BGLC   26      -8.494 -16.124 -29.933  1.00  0.00      CEL5
ATOM   3078  C1  BGLC   27      -9.467 -12.735 -32.578  1.00  0.00      CEL5
ATOM   3079  H1  BGLC   27      -8.528 -12.150 -32.473  1.00  0.00      CEL5
ATOM   3080  C5  BGLC   27     -10.316 -11.573 -34.517  1.00  0.00      CEL5
ATOM   3081  H5  BGLC   27      -9.395 -10.958 -34.600  1.00  0.00      CEL5
ATOM   3082  O5  BGLC   27     -10.507 -11.941 -33.145  1.00  0.00      CEL5
ATOM   3083  C2  BGLC   27      -9.260 -13.964 -33.435  1.00  0.00      CEL5
ATOM   3084  H2  BGLC   27     -10.177 -14.587 -33.357  1.00  0.00      CEL5
ATOM   3085  O2  BGLC   27      -8.160 -14.729 -32.941  1.00  0.00      CEL5
ATOM   3086  HO2 BGLC   27      -8.224 -14.825 -31.988  1.00  0.00      CEL5
ATOM   3087  C3  BGLC   27      -9.060 -13.642 -34.903  1.00  0.00      CEL5
ATOM   3088  H3  BGLC   27      -8.115 -13.067 -35.008  1.00  0.00      CEL5
ATOM   3089  O3  BGLC   27      -8.949 -14.836 -35.672  1.00  0.00      CEL5
ATOM   3090  HO3 BGLC   27      -8.037 -15.135 -35.637  1.00  0.00      CEL5
ATOM   3091  C4  BGLC   27     -10.196 -12.796 -35.416  1.00  0.00      CEL5
ATOM   3092  H4  BGLC   27     -11.132 -13.388 -35.321  1.00  0.00      CEL5
ATOM   3093  O4  BGLC   27     -10.027 -12.351 -36.775  1.00  0.00      CEL5
ATOM   3094  C6  BGLC   27     -11.549 -10.725 -34.747  1.00  0.00      CEL5
ATOM   3095  H61 BGLC   27     -12.446 -11.372 -34.644  1.00  0.00      CEL5
ATOM   3096  H62 BGLC   27     -11.596  -9.962 -33.941  1.00  0.00      CEL5
ATOM   3097  O6  BGLC   27     -11.596 -10.044 -36.003  1.00  0.00      CEL5
ATOM   3098  HO6 BGLC   27     -11.089  -9.233 -35.917  1.00  0.00      CEL5
ATOM   3099  C1  BGLC   28     -10.512 -13.159 -37.834  1.00  0.00      CEL5
ATOM   3100  H1  BGLC   28     -11.440 -13.701 -37.552  1.00  0.00      CEL5
ATOM   3101  C5  BGLC   28      -9.741 -14.723 -39.524  1.00  0.00      CEL5
ATOM   3102  H5  BGLC   28     -10.622 -15.389 -39.401  1.00  0.00      CEL5
ATOM   3103  O5  BGLC   28      -9.491 -14.040 -38.292  1.00  0.00      CEL5
ATOM   3104  C2  BGLC   28     -10.743 -12.182 -38.967  1.00  0.00      CEL5
ATOM   3105  H2  BGLC   28      -9.793 -11.633 -39.143  1.00  0.00      CEL5
ATOM   3106  O2  BGLC   28     -11.713 -11.222 -38.587  1.00  0.00      CEL5
ATOM   3107  HO2 BGLC   28     -11.542 -10.965 -37.678  1.00  0.00      CEL5
ATOM   3108  C3  BGLC   28     -11.118 -12.876 -40.268  1.00  0.00      CEL5
ATOM   3109  H3  BGLC   28     -12.019 -13.498 -40.076  1.00  0.00      CEL5
ATOM   3110  O3  BGLC   28     -11.422 -11.977 -41.334  1.00  0.00      CEL5
ATOM   3111  HO3 BGLC   28     -11.269 -12.452 -42.154  1.00  0.00      CEL5
ATOM   3112  C4  BGLC   28      -9.987 -13.772 -40.671  1.00  0.00      CEL5
ATOM   3113  H4  BGLC   28      -9.078 -13.149 -40.812  1.00  0.00      CEL5
ATOM   3114  O4  BGLC   28     -10.257 -14.548 -41.851  1.00  0.00      CEL5
ATOM   3115  C6  BGLC   28      -8.487 -15.543 -39.646  1.00  0.00      CEL5
ATOM   3116  H61 BGLC   28      -7.606 -14.877 -39.763  1.00  0.00      CEL5
ATOM   3117  H62 BGLC   28      -8.371 -16.087 -38.684  1.00  0.00      CEL5
ATOM   3118  O6  BGLC   28      -8.499 -16.495 -40.710  1.00  0.00      CEL5
ATOM   3119  HO6 BGLC   28      -8.897 -17.302 -40.376  1.00  0.00      CEL5
ATOM   3120  C1  BGLC   29      -9.799 -14.059 -43.090  1.00  0.00      CEL5
ATOM   3121  H1  BGLC   29      -8.848 -13.494 -42.994  1.00  0.00      CEL5
ATOM   3122  C5  BGLC   29     -10.638 -12.844 -45.015  1.00  0.00      CEL5
ATOM   3123  H5  BGLC   29      -9.734 -12.202 -45.090  1.00  0.00      CEL5
ATOM   3124  O5  BGLC   29     -10.839 -13.255 -43.655  1.00  0.00      CEL5
ATOM   3125  C2  BGLC   29      -9.614 -15.293 -43.958  1.00  0.00      CEL5
ATOM   3126  H2  BGLC   29     -10.555 -15.881 -43.918  1.00  0.00      CEL5
ATOM   3127  O2  BGLC   29      -8.557 -16.121 -43.465  1.00  0.00      CEL5
ATOM   3128  HO2 BGLC   29      -8.588 -16.155 -42.506  1.00  0.00      CEL5
ATOM   3129  C3  BGLC   29      -9.360 -14.910 -45.405  1.00  0.00      CEL5
ATOM   3130  H3  BGLC   29      -8.425 -14.310 -45.439  1.00  0.00      CEL5
ATOM   3131  O3  BGLC   29      -9.180 -16.047 -46.247  1.00  0.00      CEL5
ATOM   3132  HO3 BGLC   29      -9.282 -15.740 -47.151  1.00  0.00      CEL5
ATOM   3133  C4  BGLC   29     -10.485 -14.053 -45.925  1.00  0.00      CEL5
ATOM   3134  H4  BGLC   29     -11.424 -14.645 -45.880  1.00  0.00      CEL5
ATOM   3135  O4  BGLC   29     -10.246 -13.590 -47.265  1.00  0.00      CEL5
ATOM   3136  C6  BGLC   29     -11.879 -12.004 -45.230  1.00  0.00      CEL5
ATOM   3137  H61 BGLC   29     -12.773 -12.617 -44.988  1.00  0.00      CEL5
ATOM   3138  H62 BGLC   29     -11.850 -11.166 -44.501  1.00  0.00      CEL5
ATOM   3139  O6  BGLC   29     -12.036 -11.447 -46.538  1.00  0.00      CEL5
ATOM   3140  HO6 BGLC   29     -12.588 -10.671 -46.421  1.00  0.00      CEL5
ATOM   3141  C1  BGLC   30     -10.708 -14.370 -48.347  1.00  0.00      CEL5
ATOM   3142  H1  BGLC   30     -11.687 -14.845 -48.124  1.00  0.00      CEL5
ATOM   3143  C5  BGLC   30      -9.903 -16.035 -49.923  1.00  0.00      CEL5
ATOM   3144  H5  BGLC   30     -10.814 -16.668 -49.859  1.00  0.00      CEL5
ATOM   3145  O5  BGLC   30      -9.705 -15.326 -48.693  1.00  0.00      CEL5
ATOM   3146  C2  BGLC   30     -10.807 -13.386 -49.492  1.00  0.00      CEL5
ATOM   3147  H2  BGLC   30      -9.827 -12.873 -49.603  1.00  0.00      CEL5
ATOM   3148  O2  BGLC   30     -11.775 -12.390 -49.185  1.00  0.00      CEL5
ATOM   3149  HO2 BGLC   30     -11.681 -12.159 -48.258  1.00  0.00      CEL5
ATOM   3150  C3  BGLC   30     -11.120 -14.091 -50.802  1.00  0.00      CEL5
ATOM   3151  H3  BGLC   30     -12.077 -14.639 -50.667  1.00  0.00      CEL5
ATOM   3152  O3  BGLC   30     -11.292 -13.185 -51.893  1.00  0.00      CEL5
ATOM   3153  HO3 BGLC   30     -11.267 -13.704 -52.700  1.00  0.00      CEL5
ATOM   3154  C4  BGLC   30     -10.035 -15.095 -51.107  1.00  0.00      CEL5
ATOM   3155  H4  BGLC   30      -9.065 -14.569 -51.234  1.00  0.00      CEL5
ATOM   3156  O4  BGLC   30     -10.327 -15.903 -52.258  1.00  0.00      CEL5
ATOM   3157  C6  BGLC   30      -8.676 -16.917 -49.915  1.00  0.00      CEL5
ATOM   3158  H61 BGLC   30      -7.782 -16.292 -49.703  1.00  0.00      CEL5
ATOM   3159  H62 BGLC   30      -8.777 -17.628 -49.068  1.00  0.00      CEL5
ATOM   3160  O6  BGLC   30      -8.437 -17.660 -51.113  1.00  0.00      CEL5
ATOM   3161  HO6 BGLC   30      -7.850 -18.385 -50.887  1.00  0.00      CEL5
ATOM   3162  C1  BGLC   31      -9.935 -15.442 -53.528  1.00  0.00      CEL5
ATOM   3163  H1  BGLC   31      -8.995 -14.851 -53.485  1.00  0.00      CEL5
ATOM   3164  C5  BGLC   31     -10.867 -14.298 -55.441  1.00  0.00      CEL5
ATOM   3165  H5  BGLC   31      -9.965 -13.658 -55.545  1.00  0.00      CEL5
ATOM   3166  O5  BGLC   31     -11.021 -14.692 -54.073  1.00  0.00      CEL5
ATOM   3167  C2  BGLC   31      -9.781 -16.698 -54.369  1.00  0.00      CEL5
ATOM   3168  H2  BGLC   31     -10.725 -17.278 -54.286  1.00  0.00      CEL5
ATOM   3169  O2  BGLC   31      -8.724 -17.525 -53.878  1.00  0.00      CEL5
ATOM   3170  HO2 BGLC   31      -8.756 -17.555 -52.919  1.00  0.00      CEL5
ATOM   3171  C3  BGLC   31      -9.577 -16.354 -55.837  1.00  0.00      CEL5
ATOM   3172  H3  BGLC   31      -8.649 -15.748 -55.919  1.00  0.00      CEL5
ATOM   3173  O3  BGLC   31      -9.414 -17.509 -56.658  1.00  0.00      CEL5
ATOM   3174  HO3 BGLC   31      -9.553 -17.227 -57.565  1.00  0.00      CEL5
ATOM   3175  C4  BGLC   31     -10.738 -15.526 -56.333  1.00  0.00      CEL5
ATOM   3176  H4  BGLC   31     -11.668 -16.126 -56.236  1.00  0.00      CEL5
ATOM   3177  O4  BGLC   31     -10.561 -15.095 -57.693  1.00  0.00      CEL5
ATOM   3178  C6  BGLC   31     -12.124 -13.470 -55.620  1.00  0.00      CEL5
ATOM   3179  H61 BGLC   31     -13.005 -14.097 -55.368  1.00  0.00      CEL5
ATOM   3180  H62 BGLC   31     -12.095 -12.636 -54.886  1.00  0.00      CEL5
ATOM   3181  O6  BGLC   31     -12.313 -12.905 -56.919  1.00  0.00      CEL5
ATOM   3182  HO6 BGLC   31     -12.846 -12.117 -56.789  1.00  0.00      CEL5
ATOM   3183  C1  BGLC   32     -11.085 -15.877 -58.747  1.00  0.00      CEL5
ATOM   3184  H1  BGLC   32     -12.067 -16.320 -58.478  1.00  0.00      CEL5
ATOM   3185  C5  BGLC   32     -10.272 -17.507 -60.395  1.00  0.00      CEL5
ATOM   3186  H5  BGLC   32     -11.145 -18.194 -60.358  1.00  0.00      CEL5
ATOM   3187  O5  BGLC   32     -10.126 -16.878 -59.110  1.00  0.00      CEL5
ATOM   3188  C2  BGLC   32     -11.213 -14.886 -59.885  1.00  0.00      CEL5
ATOM   3189  H2  BGLC   32     -10.235 -14.379 -60.029  1.00  0.00      CEL5
ATOM   3190  O2  BGLC   32     -12.159 -13.881 -59.546  1.00  0.00      CEL5
ATOM   3191  HO2 BGLC   32     -11.996 -13.613 -58.638  1.00  0.00      CEL5
ATOM   3192  C3  BGLC   32     -11.580 -15.587 -61.180  1.00  0.00      CEL5
ATOM   3193  H3  BGLC   32     -12.505 -16.176 -60.997  1.00  0.00      CEL5
ATOM   3194  O3  BGLC   32     -11.843 -14.686 -62.255  1.00  0.00      CEL5
ATOM   3195  HO3 BGLC   32     -11.647 -15.150 -63.072  1.00  0.00      CEL5
ATOM   3196  C4  BGLC   32     -10.468 -16.533 -61.542  1.00  0.00      CEL5
ATOM   3197  H4  BGLC   32      -9.533 -15.945 -61.667  1.00  0.00      CEL5
ATOM   3198  O4  BGLC   32     -10.736 -17.313 -62.719  1.00  0.00      CEL5
ATOM   3199  C6  BGLC   32      -8.989 -18.312 -60.473  1.00  0.00      CEL5
ATOM   3200  H61 BGLC   32      -8.119 -17.622 -60.498  1.00  0.00      CEL5
ATOM   3201  H62 BGLC   32      -8.912 -18.909 -59.540  1.00  0.00      CEL5
ATOM   3202  O6  BGLC   32      -8.890 -19.208 -61.582  1.00  0.00      CEL5
ATOM   3203  HO6 BGLC   32      -8.226 -19.864 -61.357  1.00  0.00      CEL5
ATOM   3204  C1  BGLC   33     -10.274 -16.831 -63.958  1.00  0.00      CEL5
ATOM   3205  H1  BGLC   33      -9.305 -16.296 -63.869  1.00  0.00      CEL5
ATOM   3206  C5  BGLC   33     -11.055 -15.541 -65.845  1.00  0.00      CEL5
ATOM   3207  H5  BGLC   33     -10.126 -14.932 -65.873  1.00  0.00      CEL5
ATOM   3208  O5  BGLC   33     -11.298 -16.003 -64.511  1.00  0.00      CEL5
ATOM   3209  C2  BGLC   33     -10.149 -18.053 -64.851  1.00  0.00      CEL5
ATOM   3210  H2  BGLC   33     -11.132 -18.572 -64.851  1.00  0.00      CEL5
ATOM   3211  O2  BGLC   33      -9.183 -18.978 -64.345  1.00  0.00      CEL5
ATOM   3212  HO2 BGLC   33      -9.187 -18.948 -63.386  1.00  0.00      CEL5
ATOM   3213  C3  BGLC   33      -9.833 -17.637 -66.280  1.00  0.00      CEL5
ATOM   3214  H3  BGLC   33      -8.882 -17.062 -66.272  1.00  0.00      CEL5
ATOM   3215  O3  BGLC   33      -9.660 -18.749 -67.158  1.00  0.00      CEL5
ATOM   3216  HO3 BGLC   33      -9.668 -18.394 -68.050  1.00  0.00      CEL5
ATOM   3217  C4  BGLC   33     -10.927 -16.728 -66.790  1.00  0.00      CEL5
ATOM   3218  H4  BGLC   33     -11.887 -17.286 -66.775  1.00  0.00      CEL5
ATOM   3219  O4  BGLC   33     -10.659 -16.239 -68.113  1.00  0.00      CEL5
ATOM   3220  C6  BGLC   33     -12.269 -14.653 -66.035  1.00  0.00      CEL5
ATOM   3221  H61 BGLC   33     -13.186 -15.238 -65.810  1.00  0.00      CEL5
ATOM   3222  H62 BGLC   33     -12.212 -13.835 -65.285  1.00  0.00      CEL5
ATOM   3223  O6  BGLC   33     -12.411 -14.059 -67.328  1.00  0.00      CEL5
ATOM   3224  HO6 BGLC   33     -12.783 -13.187 -67.176  1.00  0.00      CEL5
ATOM   3225  C1  BGLC   34     -11.132 -16.977 -69.216  1.00  0.00      CEL5
ATOM   3226  H1  BGLC   34     -12.108 -17.462 -68.997  1.00  0.00      CEL5
ATOM   3227  C5  BGLC   34     -10.386 -18.599 -70.853  1.00  0.00      CEL5
ATOM   3228  H5  BGLC   34     -11.309 -19.211 -70.762  1.00  0.00      CEL5
ATOM   3229  O5  BGLC   34     -10.133 -17.917 -69.616  1.00  0.00      CEL5
ATOM   3230  C2  BGLC   34     -11.250 -15.956 -70.326  1.00  0.00      CEL5
ATOM   3231  H2  BGLC   34     -10.266 -15.453 -70.440  1.00  0.00      CEL5
ATOM   3232  O2  BGLC   34     -12.209 -14.965 -69.975  1.00  0.00      CEL5
ATOM   3233  HO2 BGLC   34     -12.076 -14.731 -69.053  1.00  0.00      CEL5
ATOM   3234  C3  BGLC   34     -11.602 -16.621 -71.645  1.00  0.00      CEL5
ATOM   3235  H3  BGLC   34     -12.558 -17.169 -71.499  1.00  0.00      CEL5
ATOM   3236  O3  BGLC   34     -11.797 -15.689 -72.710  1.00  0.00      CEL5
ATOM   3237  HO3 BGLC   34     -11.683 -16.172 -73.532  1.00  0.00      CEL5
ATOM   3238  C4  BGLC   34     -10.533 -17.621 -72.004  1.00  0.00      CEL5
ATOM   3239  H4  BGLC   34      -9.566 -17.089 -72.132  1.00  0.00      CEL5
ATOM   3240  O4  BGLC   34     -10.867 -18.371 -73.183  1.00  0.00      CEL5
ATOM   3241  C6  BGLC   34      -9.186 -19.512 -70.928  1.00  0.00      CEL5
ATOM   3242  H61 BGLC   34      -8.250 -18.914 -70.919  1.00  0.00      CEL5
ATOM   3243  H62 BGLC   34      -9.204 -20.122 -69.999  1.00  0.00      CEL5
ATOM   3244  O6  BGLC   34      -9.160 -20.401 -72.047  1.00  0.00      CEL5
ATOM   3245  HO6 BGLC   34      -8.595 -21.141 -71.813  1.00  0.00      CEL5
ATOM   3246  C1  BGLC   35     -10.379 -17.900 -74.416  1.00  0.00      CEL5
ATOM   3247  H1  BGLC   35      -9.378 -17.428 -74.314  1.00  0.00      CEL5
ATOM   3248  C5  BGLC   35     -11.044 -16.545 -76.293  1.00  0.00      CEL5
ATOM   3249  H5  BGLC   35     -10.077 -16.000 -76.272  1.00  0.00      CEL5
ATOM   3250  O5  BGLC   35     -11.356 -17.013 -74.975  1.00  0.00      CEL5
ATOM   3251  C2  BGLC   35     -10.324 -19.114 -75.327  1.00  0.00      CEL5
ATOM   3252  H2  BGLC   35     -11.343 -19.552 -75.372  1.00  0.00      CEL5
ATOM   3253  O2  BGLC   35      -9.462 -20.127 -74.811  1.00  0.00      CEL5
ATOM   3254  HO2 BGLC   35      -9.455 -20.087 -73.852  1.00  0.00      CEL5
ATOM   3255  C3  BGLC   35      -9.923 -18.689 -76.732  1.00  0.00      CEL5
ATOM   3256  H3  BGLC   35      -8.948 -18.159 -76.678  1.00  0.00      CEL5
ATOM   3257  O3  BGLC   35      -9.763 -19.787 -77.628  1.00  0.00      CEL5
ATOM   3258  HO3 BGLC   35      -9.653 -19.423 -78.509  1.00  0.00      CEL5
ATOM   3259  C4  BGLC   35     -10.951 -17.721 -77.254  1.00  0.00      CEL5
ATOM   3260  H4  BGLC   35     -11.938 -18.230 -77.276  1.00  0.00      CEL5
ATOM   3261  O4  BGLC   35     -10.633 -17.210 -78.554  1.00  0.00      CEL5
ATOM   3262  C6  BGLC   35     -12.176 -15.582 -76.586  1.00  0.00      CEL5
ATOM   3263  H61 BGLC   35     -13.133 -16.144 -76.613  1.00  0.00      CEL5
ATOM   3264  H62 BGLC   35     -12.254 -14.849 -75.754  1.00  0.00      CEL5
ATOM   3265  O6  BGLC   35     -12.020 -14.862 -77.810  1.00  0.00      CEL5
ATOM   3266  HO6 BGLC   35     -11.565 -14.041 -77.606  1.00  0.00      CEL5
ATOM   3267  C1  BGLC   36     -11.106 -17.913 -79.678  1.00  0.00      CEL5
ATOM   3268  H1  BGLC   36     -12.078 -18.411 -79.476  1.00  0.00      CEL5
ATOM   3269  C5  BGLC   36     -10.272 -19.449 -81.370  1.00  0.00      CEL5
ATOM   3270  H5  BGLC   36     -11.182 -20.085 -81.338  1.00  0.00      CEL5
ATOM   3271  O5  BGLC   36     -10.098 -18.843 -80.085  1.00  0.00      CEL5
ATOM   3272  C2  BGLC   36     -11.243 -16.840 -80.737  1.00  0.00      CEL5
ATOM   3273  H2  BGLC   36     -10.279 -16.291 -80.804  1.00  0.00      CEL5
ATOM   3274  O2  BGLC   36     -12.259 -15.905 -80.373  1.00  0.00      CEL5
ATOM   3275  HO2 BGLC   36     -12.097 -15.624 -79.469  1.00  0.00      CEL5
ATOM   3276  C3  BGLC   36     -11.533 -17.457 -82.088  1.00  0.00      CEL5
ATOM   3277  H3  BGLC   36     -12.468 -18.049 -81.994  1.00  0.00      CEL5
ATOM   3278  O3  BGLC   36     -11.738 -16.480 -83.111  1.00  0.00      CEL5
ATOM   3279  HO3 BGLC   36     -11.610 -16.930 -83.950  1.00  0.00      CEL5
ATOM   3280  C4  BGLC   36     -10.413 -18.396 -82.455  1.00  0.00      CEL5
ATOM   3281  H4  BGLC   36      -9.459 -17.829 -82.506  1.00  0.00      CEL5
ATOM   3282  O4  BGLC   36     -10.665 -19.078 -83.691  1.00  0.00      CEL5
ATOM   3283  C6  BGLC   36      -9.032 -20.319 -81.498  1.00  0.00      CEL5
ATOM   3284  H61 BGLC   36      -8.130 -19.671 -81.531  1.00  0.00      CEL5
ATOM   3285  H62 BGLC   36      -8.951 -20.955 -80.591  1.00  0.00      CEL5
ATOM   3286  O6  BGLC   36      -9.022 -21.177 -82.641  1.00  0.00      CEL5
ATOM   3287  HO6 BGLC   36      -8.619 -22.005 -82.369  1.00  0.00      CEL5
ATOM   3288  C1  BGLC   37     -10.192 -18.476 -84.867  1.00  0.00      CEL5
ATOM   3289  H1  BGLC   37      -9.255 -17.904 -84.694  1.00  0.00      CEL5
ATOM   3290  C5  BGLC   37     -10.902 -17.046 -86.653  1.00  0.00      CEL5
ATOM   3291  H5  BGLC   37      -9.978 -16.442 -86.535  1.00  0.00      CEL5
ATOM   3292  O5  BGLC   37     -11.241 -17.664 -85.409  1.00  0.00      CEL5
ATOM   3293  C2  BGLC   37      -9.970 -19.613 -85.844  1.00  0.00      CEL5
ATOM   3294  H2  BGLC   37     -10.925 -20.170 -85.946  1.00  0.00      CEL5
ATOM   3295  O2  BGLC   37      -8.991 -20.532 -85.361  1.00  0.00      CEL5
ATOM   3296  HO2 BGLC   37      -9.083 -20.629 -84.410  1.00  0.00      CEL5
ATOM   3297  C3  BGLC   37      -9.586 -19.059 -87.207  1.00  0.00      CEL5
ATOM   3298  H3  BGLC   37      -8.650 -18.473 -87.086  1.00  0.00      CEL5
ATOM   3299  O3  BGLC   37      -9.332 -20.084 -88.168  1.00  0.00      CEL5
ATOM   3300  HO3 BGLC   37      -9.093 -19.649 -88.990  1.00  0.00      CEL5
ATOM   3301  C4  BGLC   37     -10.677 -18.131 -87.689  1.00  0.00      CEL5
ATOM   3302  H4  BGLC   37     -11.627 -18.699 -87.790  1.00  0.00      CEL5
ATOM   3303  O4  BGLC   37     -10.346 -17.495 -88.927  1.00  0.00      CEL5
ATOM   3304  C6  BGLC   37     -12.070 -16.115 -86.906  1.00  0.00      CEL5
ATOM   3305  H61 BGLC   37     -13.000 -16.708 -87.042  1.00  0.00      CEL5
ATOM   3306  H62 BGLC   37     -12.208 -15.488 -86.000  1.00  0.00      CEL5
ATOM   3307  O6  BGLC   37     -11.892 -15.248 -88.030  1.00  0.00      CEL5
ATOM   3308  HO6 BGLC   37     -11.239 -14.587 -87.791  1.00  0.00      CEL5
ATOM   3309  C1  BGLC   38     -10.659 -18.209 -90.094  1.00  0.00      CEL5
ATOM   3310  H1  BGLC   38     -11.510 -18.905 -89.930  1.00  0.00      CEL5
ATOM   3311  C5  BGLC   38      -9.724 -19.639 -91.768  1.00  0.00      CEL5
ATOM   3312  H5  BGLC   38     -10.560 -20.351 -91.601  1.00  0.00      CEL5
ATOM   3313  O5  BGLC   38      -9.492 -18.899 -90.563  1.00  0.00      CEL5
ATOM   3314  C2  BGLC   38     -11.016 -17.165 -91.128  1.00  0.00      CEL5
ATOM   3315  H2  BGLC   38     -10.137 -16.501 -91.274  1.00  0.00      CEL5
ATOM   3316  O2  BGLC   38     -12.108 -16.354 -90.682  1.00  0.00      CEL5
ATOM   3317  HO2 BGLC   38     -11.935 -16.069 -89.782  1.00  0.00      CEL5
ATOM   3318  C3  BGLC   38     -11.322 -17.865 -92.441  1.00  0.00      CEL5
ATOM   3319  H3  BGLC   38     -12.157 -18.576 -92.262  1.00  0.00      CEL5
ATOM   3320  O3  BGLC   38     -11.749 -16.965 -93.465  1.00  0.00      CEL5
ATOM   3321  HO3 BGLC   38     -11.605 -17.419 -94.299  1.00  0.00      CEL5
ATOM   3322  C4  BGLC   38     -10.109 -18.665 -92.877  1.00  0.00      CEL5
ATOM   3323  H4  BGLC   38      -9.253 -17.976 -93.038  1.00  0.00      CEL5
ATOM   3324  O4  BGLC   38     -10.365 -19.433 -94.059  1.00  0.00      CEL5
ATOM   3325  C6  BGLC   38      -8.447 -20.431 -91.992  1.00  0.00      CEL5
ATOM   3326  H61 BGLC   38      -7.602 -19.728 -92.155  1.00  0.00      CEL5
ATOM   3327  H62 BGLC   38      -8.215 -21.005 -91.069  1.00  0.00      CEL5
ATOM   3328  O6  BGLC   38      -8.516 -21.354 -93.085  1.00  0.00      CEL5
ATOM   3329  HO6 BGLC   38      -8.348 -22.234 -92.740  1.00  0.00      CEL5
ATOM   3330  C1  BGLC   39     -10.085 -18.829 -95.293  1.00  0.00      CEL5
ATOM   3331  H1  BGLC   39      -9.194 -18.168 -95.231  1.00  0.00      CEL5
ATOM   3332  C5  BGLC   39     -11.121 -17.529 -97.018  1.00  0.00      CEL5
ATOM   3333  H5  BGLC   39     -10.258 -16.830 -97.015  1.00  0.00      CEL5
ATOM   3334  O5  BGLC   39     -11.264 -18.154 -95.739  1.00  0.00      CEL5
ATOM   3335  C2  BGLC   39      -9.861 -19.967 -96.265  1.00  0.00      CEL5
ATOM   3336  H2  BGLC   39     -10.766 -20.610 -96.244  1.00  0.00      CEL5
ATOM   3337  O2  BGLC   39      -8.745 -20.773 -95.873  1.00  0.00      CEL5
ATOM   3338  HO2 BGLC   39      -8.737 -20.846 -94.916  1.00  0.00      CEL5
ATOM   3339  C3  BGLC   39      -9.701 -19.425 -97.676  1.00  0.00      CEL5
ATOM   3340  H3  BGLC   39      -8.808 -18.764 -97.678  1.00  0.00      CEL5
ATOM   3341  O3  BGLC   39      -9.485 -20.455 -98.637  1.00  0.00      CEL5
ATOM   3342  HO3 BGLC   39      -9.465 -20.014 -99.489  1.00  0.00      CEL5
ATOM   3343  C4  BGLC   39     -10.904 -18.595 -98.068  1.00  0.00      CEL5
ATOM   3344  H4  BGLC   39     -11.812 -19.234 -98.111  1.00  0.00      CEL5
ATOM   3345  O4  BGLC   39     -10.703 -17.915 -99.311  1.00  0.00      CEL5
ATOM   3346  C6  BGLC   39     -12.394 -16.726 -97.130  1.00  0.00      CEL5
ATOM   3347  H61 BGLC   39     -13.278 -17.394 -97.041  1.00  0.00      CEL5
ATOM   3348  H62 BGLC   39     -12.405 -16.032 -96.263  1.00  0.00      CEL5
ATOM   3349  O6  BGLC   39     -12.515 -15.953 -98.326  1.00  0.00      CEL5
ATOM   3350  HO6 BGLC   39     -13.043 -15.177 -98.123  1.00  0.00      CEL5
ATOM   3351  C1  BGLC   40     -11.123 -18.548-100.488  1.00  0.00      CEL5
ATOM   3352  H1  BGLC   40     -12.073 -19.103-100.333  1.00  0.00      CEL5
ATOM   3353  C5  BGLC   40     -10.299 -19.980-102.228  1.00  0.00      CEL5
ATOM   3354  H5  BGLC   40     -11.237 -20.572-102.173  1.00  0.00      CEL5
ATOM   3355  O5  BGLC   40     -10.063 -19.391-100.950  1.00  0.00      CEL5
ATOM   3356  C2  BGLC   40     -11.303 -17.429-101.496  1.00  0.00      CEL5
ATOM   3357  H2  BGLC   40     -10.342 -16.875-101.558  1.00  0.00      CEL5
ATOM   3358  O2  BGLC   40     -12.305 -16.507-101.064  1.00  0.00      CEL5
ATOM   3359  HO2 BGLC   40     -12.194 -16.349-100.124  1.00  0.00      CEL5
ATOM   3360  C3  BGLC   40     -11.605 -18.004-102.872  1.00  0.00      CEL5
ATOM   3361  H3  BGLC   40     -12.523 -18.624-102.782  1.00  0.00      CEL5
ATOM   3362  O3  BGLC   40     -11.865 -17.012-103.868  1.00  0.00      CEL5
ATOM   3363  HO3 BGLC   40     -11.289 -17.189-104.615  1.00  0.00      CEL5
ATOM   3364  C4  BGLC   40     -10.452 -18.898-103.278  1.00  0.00      CEL5
ATOM   3365  H4  BGLC   40      -9.521 -18.291-103.294  1.00  0.00      CEL5
ATOM   3366  O4  BGLC   40     -10.626 -19.484-104.566  1.00  0.00      CEL5
ATOM   3367  HO4 BGLC   40     -10.011 -20.220-104.607  1.00  0.00      CEL5
ATOM   3368  C6  BGLC   40      -9.099 -20.880-102.438  1.00  0.00      CEL5
ATOM   3369  H61 BGLC   40      -8.211 -20.233-102.599  1.00  0.00      CEL5
ATOM   3370  H62 BGLC   40      -8.909 -21.480-101.522  1.00  0.00      CEL5
ATOM   3371  O6  BGLC   40      -9.247 -21.771-103.549  1.00  0.00      CEL5
ATOM   3372  HO6 BGLC   40      -9.760 -22.532-103.267  1.00  0.00      CEL5
ATOM   3373  C1  BGLC    1     -12.854   0.516 104.022  1.00  0.00      CEL5
ATOM   3374  H1  BGLC    1     -12.065   1.286 104.164  1.00  0.00      CEL5
ATOM   3375  O1  BGLC    1     -13.280   0.067 105.284  1.00  0.00      CEL5
ATOM   3376  HO1 BGLC    1     -13.393   0.830 105.856  1.00  0.00      CEL5
ATOM   3377  C5  BGLC    1     -13.566   1.611 102.049  1.00  0.00      CEL5
ATOM   3378  H5  BGLC    1     -12.721   2.312 102.216  1.00  0.00      CEL5
ATOM   3379  O5  BGLC    1     -13.965   1.077 103.320  1.00  0.00      CEL5
ATOM   3380  C2  BGLC    1     -12.276  -0.655 103.226  1.00  0.00      CEL5
ATOM   3381  H2  BGLC    1     -13.069  -1.431 103.157  1.00  0.00      CEL5
ATOM   3382  O2  BGLC    1     -11.145  -1.244 103.882  1.00  0.00      CEL5
ATOM   3383  HO2 BGLC    1     -11.450  -1.676 104.683  1.00  0.00      CEL5
ATOM   3384  C3  BGLC    1     -11.925  -0.242 101.801  1.00  0.00      CEL5
ATOM   3385  H3  BGLC    1     -11.068   0.463 101.840  1.00  0.00      CEL5
ATOM   3386  O3  BGLC    1     -11.533  -1.371 101.020  1.00  0.00      CEL5
ATOM   3387  HO3 BGLC    1     -10.577  -1.455 101.038  1.00  0.00      CEL5
ATOM   3388  C4  BGLC    1     -13.087   0.483 101.153  1.00  0.00      CEL5
ATOM   3389  H4  BGLC    1     -13.927  -0.235 101.037  1.00  0.00      CEL5
ATOM   3390  O4  BGLC    1     -12.779   1.106  99.899  1.00  0.00      CEL5
ATOM   3391  C6  BGLC    1     -14.698   2.437 101.453  1.00  0.00      CEL5
ATOM   3392  H61 BGLC    1     -15.230   2.979 102.264  1.00  0.00      CEL5
ATOM   3393  H62 BGLC    1     -14.257   3.197 100.773  1.00  0.00      CEL5
ATOM   3394  O6  BGLC    1     -15.640   1.669 100.696  1.00  0.00      CEL5
ATOM   3395  HO6 BGLC    1     -15.341   1.638  99.784  1.00  0.00      CEL5
ATOM   3396  C1  BGLC    2     -12.982   0.312  98.755  1.00  0.00      CEL5
ATOM   3397  H1  BGLC    2     -13.753  -0.469  98.929  1.00  0.00      CEL5
ATOM   3398  C5  BGLC    2     -11.891  -1.151  97.246  1.00  0.00      CEL5
ATOM   3399  H5  BGLC    2     -12.670  -1.906  97.486  1.00  0.00      CEL5
ATOM   3400  O5  BGLC    2     -11.740  -0.255  98.349  1.00  0.00      CEL5
ATOM   3401  C2  BGLC    2     -13.401   1.230  97.620  1.00  0.00      CEL5
ATOM   3402  H2  BGLC    2     -12.586   1.972  97.480  1.00  0.00      CEL5
ATOM   3403  O2  BGLC    2     -14.602   1.947  97.937  1.00  0.00      CEL5
ATOM   3404  HO2 BGLC    2     -14.849   2.484  97.181  1.00  0.00      CEL5
ATOM   3405  C3  BGLC    2     -13.547   0.435  96.327  1.00  0.00      CEL5
ATOM   3406  H3  BGLC    2     -14.376  -0.292  96.466  1.00  0.00      CEL5
ATOM   3407  O3  BGLC    2     -13.865   1.271  95.217  1.00  0.00      CEL5
ATOM   3408  HO3 BGLC    2     -13.688   0.766  94.420  1.00  0.00      CEL5
ATOM   3409  C4  BGLC    2     -12.290  -0.345  96.034  1.00  0.00      CEL5
ATOM   3410  H4  BGLC    2     -11.464   0.364  95.810  1.00  0.00      CEL5
ATOM   3411  O4  BGLC    2     -12.474  -1.271  94.960  1.00  0.00      CEL5
ATOM   3412  C6  BGLC    2     -10.565  -1.849  97.103  1.00  0.00      CEL5
ATOM   3413  H61 BGLC    2      -9.831  -1.200  96.579  1.00  0.00      CEL5
ATOM   3414  H62 BGLC    2     -10.183  -2.049  98.127  1.00  0.00      CEL5
ATOM   3415  O6  BGLC    2     -10.680  -3.091  96.412  1.00  0.00      CEL5
ATOM   3416  HO6 BGLC    2      -9.890  -3.616  96.556  1.00  0.00      CEL5
ATOM   3417  C1  BGLC    3     -11.935  -0.898  93.716  1.00  0.00      CEL5
ATOM   3418  H1  BGLC    3     -10.985  -0.334  93.833  1.00  0.00      CEL5
ATOM   3419  C5  BGLC    3     -12.441   0.239  91.710  1.00  0.00      CEL5
ATOM   3420  H5  BGLC    3     -11.461   0.748  91.829  1.00  0.00      CEL5
ATOM   3421  O5  BGLC    3     -12.919  -0.134  93.008  1.00  0.00      CEL5
ATOM   3422  C2  BGLC    3     -11.664  -2.197  92.969  1.00  0.00      CEL5
ATOM   3423  H2  BGLC    3     -12.611  -2.778  92.950  1.00  0.00      CEL5
ATOM   3424  O2  BGLC    3     -10.676  -2.980  93.648  1.00  0.00      CEL5
ATOM   3425  HO2 BGLC    3     -10.855  -2.998  94.591  1.00  0.00      CEL5
ATOM   3426  C3  BGLC    3     -11.252  -1.936  91.526  1.00  0.00      CEL5
ATOM   3427  H3  BGLC    3     -10.252  -1.451  91.523  1.00  0.00      CEL5
ATOM   3428  O3  BGLC    3     -11.146  -3.138  90.771  1.00  0.00      CEL5
ATOM   3429  HO3 BGLC    3     -10.729  -2.920  89.934  1.00  0.00      CEL5
ATOM   3430  C4  BGLC    3     -12.244  -1.014  90.875  1.00  0.00      CEL5
ATOM   3431  H4  BGLC    3     -13.213  -1.553  90.809  1.00  0.00      CEL5
ATOM   3432  O4  BGLC    3     -11.838  -0.567  89.583  1.00  0.00      CEL5
ATOM   3433  C6  BGLC    3     -13.405   1.249  91.113  1.00  0.00      CEL5
ATOM   3434  H61 BGLC    3     -13.811   1.909  91.909  1.00  0.00      CEL5
ATOM   3435  H62 BGLC    3     -12.868   1.901  90.391  1.00  0.00      CEL5
ATOM   3436  O6  BGLC    3     -14.476   0.637  90.396  1.00  0.00      CEL5
ATOM   3437  HO6 BGLC    3     -14.194   0.584  89.480  1.00  0.00      CEL5
ATOM   3438  C1  BGLC    4     -12.267  -1.327  88.476  1.00  0.00      CEL5
ATOM   3439  H1  BGLC    4     -13.231  -1.845  88.671  1.00  0.00      CEL5
ATOM   3440  C5  BGLC    4     -11.479  -2.949  86.884  1.00  0.00      CEL5
ATOM   3441  H5  BGLC    4     -12.441  -3.503  86.920  1.00  0.00      CEL5
ATOM   3442  O5  BGLC    4     -11.249  -2.268  88.130  1.00  0.00      CEL5
ATOM   3443  C2  BGLC    4     -12.431  -0.304  87.371  1.00  0.00      CEL5
ATOM   3444  H2  BGLC    4     -11.496   0.292  87.299  1.00  0.00      CEL5
ATOM   3445  O2  BGLC    4     -13.503   0.593  87.688  1.00  0.00      CEL5
ATOM   3446  HO2 BGLC    4     -13.920   0.830  86.857  1.00  0.00      CEL5
ATOM   3447  C3  BGLC    4     -12.655  -0.968  86.025  1.00  0.00      CEL5
ATOM   3448  H3  BGLC    4     -13.612  -1.531  86.070  1.00  0.00      CEL5
ATOM   3449  O3  BGLC    4     -12.790   0.015  85.003  1.00  0.00      CEL5
ATOM   3450  HO3 BGLC    4     -12.852  -0.411  84.145  1.00  0.00      CEL5
ATOM   3451  C4  BGLC    4     -11.546  -1.954  85.734  1.00  0.00      CEL5
ATOM   3452  H4  BGLC    4     -10.570  -1.430  85.652  1.00  0.00      CEL5
ATOM   3453  O4  BGLC    4     -11.808  -2.705  84.547  1.00  0.00      CEL5
ATOM   3454  C6  BGLC    4     -10.360  -3.968  86.866  1.00  0.00      CEL5
ATOM   3455  H61 BGLC    4      -9.388  -3.499  87.127  1.00  0.00      CEL5
ATOM   3456  H62 BGLC    4     -10.575  -4.711  87.664  1.00  0.00      CEL5
ATOM   3457  O6  BGLC    4     -10.173  -4.670  85.643  1.00  0.00      CEL5
ATOM   3458  HO6 BGLC    4      -9.373  -5.196  85.711  1.00  0.00      CEL5
ATOM   3459  C1  BGLC    5     -11.390  -2.129  83.334  1.00  0.00      CEL5
ATOM   3460  H1  BGLC    5     -10.539  -1.430  83.479  1.00  0.00      CEL5
ATOM   3461  C5  BGLC    5     -12.189  -0.879  81.482  1.00  0.00      CEL5
ATOM   3462  H5  BGLC    5     -11.310  -0.208  81.591  1.00  0.00      CEL5
ATOM   3463  O5  BGLC    5     -12.512  -1.462  82.751  1.00  0.00      CEL5
ATOM   3464  C2  BGLC    5     -10.978  -3.278  82.429  1.00  0.00      CEL5
ATOM   3465  H2  BGLC    5     -11.838  -3.977  82.348  1.00  0.00      CEL5
ATOM   3466  O2  BGLC    5      -9.879  -4.002  82.987  1.00  0.00      CEL5
ATOM   3467  HO2 BGLC    5     -10.071  -4.196  83.907  1.00  0.00      CEL5
ATOM   3468  C3  BGLC    5     -10.655  -2.770  81.034  1.00  0.00      CEL5
ATOM   3469  H3  BGLC    5      -9.779  -2.089  81.099  1.00  0.00      CEL5
ATOM   3470  O3  BGLC    5     -10.315  -3.830  80.141  1.00  0.00      CEL5
ATOM   3471  HO3 BGLC    5     -10.209  -3.447  79.267  1.00  0.00      CEL5
ATOM   3472  C4  BGLC    5     -11.833  -1.987  80.516  1.00  0.00      CEL5
ATOM   3473  H4  BGLC    5     -12.714  -2.657  80.415  1.00  0.00      CEL5
ATOM   3474  O4  BGLC    5     -11.563  -1.327  79.283  1.00  0.00      CEL5
ATOM   3475  C6  BGLC    5     -13.375  -0.057  81.022  1.00  0.00      CEL5
ATOM   3476  H61 BGLC    5     -13.246   0.266  79.966  1.00  0.00      CEL5
ATOM   3477  H62 BGLC    5     -14.301  -0.669  81.070  1.00  0.00      CEL5
ATOM   3478  O6  BGLC    5     -13.542   1.107  81.830  1.00  0.00      CEL5
ATOM   3479  HO6 BGLC    5     -12.815   1.704  81.643  1.00  0.00      CEL5
ATOM   3480  C1  BGLC    6     -11.805  -2.081  78.125  1.00  0.00      CEL5
ATOM   3481  H1  BGLC    6     -12.604  -2.835  78.290  1.00  0.00      CEL5
ATOM   3482  C5  BGLC    6     -10.732  -3.474  76.526  1.00  0.00      CEL5
ATOM   3483  H5  BGLC    6     -11.493  -4.264  76.702  1.00  0.00      CEL5
ATOM   3484  O5  BGLC    6     -10.580  -2.693  77.719  1.00  0.00      CEL5
ATOM   3485  C2  BGLC    6     -12.225  -1.117  77.041  1.00  0.00      CEL5
ATOM   3486  H2  BGLC    6     -11.419  -0.365  76.902  1.00  0.00      CEL5
ATOM   3487  O2  BGLC    6     -13.421  -0.430  77.408  1.00  0.00      CEL5
ATOM   3488  HO2 BGLC    6     -13.907  -0.267  76.597  1.00  0.00      CEL5
ATOM   3489  C3  BGLC    6     -12.424  -1.861  75.739  1.00  0.00      CEL5
ATOM   3490  H3  BGLC    6     -13.232  -2.610  75.877  1.00  0.00      CEL5
ATOM   3491  O3  BGLC    6     -12.831  -0.978  74.701  1.00  0.00      CEL5
ATOM   3492  HO3 BGLC    6     -12.730  -1.435  73.863  1.00  0.00      CEL5
ATOM   3493  C4  BGLC    6     -11.164  -2.592  75.371  1.00  0.00      CEL5
ATOM   3494  H4  BGLC    6     -10.349  -1.870  75.148  1.00  0.00      CEL5
ATOM   3495  O4  BGLC    6     -11.386  -3.466  74.270  1.00  0.00      CEL5
ATOM   3496  C6  BGLC    6      -9.392  -4.129  76.320  1.00  0.00      CEL5
ATOM   3497  H61 BGLC    6      -8.674  -3.392  75.900  1.00  0.00      CEL5
ATOM   3498  H62 BGLC    6      -9.008  -4.444  77.313  1.00  0.00      CEL5
ATOM   3499  O6  BGLC    6      -9.470  -5.280  75.478  1.00  0.00      CEL5
ATOM   3500  HO6 BGLC    6      -8.681  -5.819  75.570  1.00  0.00      CEL5
ATOM   3501  C1  BGLC    7     -11.102  -2.956  72.992  1.00  0.00      CEL5
ATOM   3502  H1  BGLC    7     -10.218  -2.284  72.994  1.00  0.00      CEL5
ATOM   3503  C5  BGLC    7     -12.087  -1.794  71.176  1.00  0.00      CEL5
ATOM   3504  H5  BGLC    7     -11.246  -1.068  71.181  1.00  0.00      CEL5
ATOM   3505  O5  BGLC    7     -12.277  -2.321  72.493  1.00  0.00      CEL5
ATOM   3506  C2  BGLC    7     -10.853  -4.170  72.133  1.00  0.00      CEL5
ATOM   3507  H2  BGLC    7     -11.768  -4.800  72.155  1.00  0.00      CEL5
ATOM   3508  O2  BGLC    7      -9.782  -4.952  72.674  1.00  0.00      CEL5
ATOM   3509  HO2 BGLC    7      -9.860  -4.986  73.631  1.00  0.00      CEL5
ATOM   3510  C3  BGLC    7     -10.620  -3.754  70.688  1.00  0.00      CEL5
ATOM   3511  H3  BGLC    7      -9.692  -3.146  70.638  1.00  0.00      CEL5
ATOM   3512  O3  BGLC    7     -10.454  -4.887  69.847  1.00  0.00      CEL5
ATOM   3513  HO3 BGLC    7     -10.104  -4.590  69.003  1.00  0.00      CEL5
ATOM   3514  C4  BGLC    7     -11.783  -2.921  70.201  1.00  0.00      CEL5
ATOM   3515  H4  BGLC    7     -12.687  -3.564  70.136  1.00  0.00      CEL5
ATOM   3516  O4  BGLC    7     -11.525  -2.309  68.938  1.00  0.00      CEL5
ATOM   3517  C6  BGLC    7     -13.384  -1.064  70.919  1.00  0.00      CEL5
ATOM   3518  H61 BGLC    7     -14.231  -1.779  70.845  1.00  0.00      CEL5
ATOM   3519  H62 BGLC    7     -13.576  -0.394  71.784  1.00  0.00      CEL5
ATOM   3520  O6  BGLC    7     -13.359  -0.241  69.760  1.00  0.00      CEL5
ATOM   3521  HO6 BGLC    7     -13.294  -0.767  68.959  1.00  0.00      CEL5
ATOM   3522  C1  BGLC    8     -11.808  -3.071  67.786  1.00  0.00      CEL5
ATOM   3523  H1  BGLC    8     -12.627  -3.799  67.967  1.00  0.00      CEL5
ATOM   3524  C5  BGLC    8     -10.770  -4.421  66.094  1.00  0.00      CEL5
ATOM   3525  H5  BGLC    8     -11.553  -5.201  66.216  1.00  0.00      CEL5
ATOM   3526  O5  BGLC    8     -10.615  -3.721  67.340  1.00  0.00      CEL5
ATOM   3527  C2  BGLC    8     -12.218  -2.060  66.738  1.00  0.00      CEL5
ATOM   3528  H2  BGLC    8     -11.398  -1.318  66.633  1.00  0.00      CEL5
ATOM   3529  O2  BGLC    8     -13.394  -1.365  67.165  1.00  0.00      CEL5
ATOM   3530  HO2 BGLC    8     -13.635  -0.729  66.489  1.00  0.00      CEL5
ATOM   3531  C3  BGLC    8     -12.425  -2.727  65.393  1.00  0.00      CEL5
ATOM   3532  H3  BGLC    8     -13.247  -3.468  65.490  1.00  0.00      CEL5
ATOM   3533  O3  BGLC    8     -12.808  -1.780  64.401  1.00  0.00      CEL5
ATOM   3534  HO3 BGLC    8     -12.707  -2.194  63.540  1.00  0.00      CEL5
ATOM   3535  C4  BGLC    8     -11.174  -3.462  64.985  1.00  0.00      CEL5
ATOM   3536  H4  BGLC    8     -10.342  -2.745  64.819  1.00  0.00      CEL5
ATOM   3537  O4  BGLC    8     -11.393  -4.252  63.816  1.00  0.00      CEL5
ATOM   3538  C6  BGLC    8      -9.439  -5.101  65.856  1.00  0.00      CEL5
ATOM   3539  H61 BGLC    8      -8.693  -4.361  65.495  1.00  0.00      CEL5
ATOM   3540  H62 BGLC    8      -9.076  -5.504  66.826  1.00  0.00      CEL5
ATOM   3541  O6  BGLC    8      -9.520  -6.186  64.932  1.00  0.00      CEL5
ATOM   3542  HO6 BGLC    8      -8.755  -6.758  65.030  1.00  0.00      CEL5
ATOM   3543  C1  BGLC    9     -11.103  -3.669  62.565  1.00  0.00      CEL5
ATOM   3544  H1  BGLC    9     -10.227  -2.988  62.613  1.00  0.00      CEL5
ATOM   3545  C5  BGLC    9     -12.142  -2.485  60.765  1.00  0.00      CEL5
ATOM   3546  H5  BGLC    9     -11.311  -1.748  60.748  1.00  0.00      CEL5
ATOM   3547  O5  BGLC    9     -12.281  -3.016  62.093  1.00  0.00      CEL5
ATOM   3548  C2  BGLC    9     -10.829  -4.828  61.636  1.00  0.00      CEL5
ATOM   3549  H2  BGLC    9     -11.735  -5.471  61.609  1.00  0.00      CEL5
ATOM   3550  O2  BGLC    9      -9.763  -5.630  62.146  1.00  0.00      CEL5
ATOM   3551  HO2 BGLC    9      -9.842  -5.704  63.100  1.00  0.00      CEL5
ATOM   3552  C3  BGLC    9     -10.587  -4.327  60.217  1.00  0.00      CEL5
ATOM   3553  H3  BGLC    9      -9.726  -3.625  60.229  1.00  0.00      CEL5
ATOM   3554  O3  BGLC    9     -10.270  -5.381  59.311  1.00  0.00      CEL5
ATOM   3555  HO3 BGLC    9     -10.189  -4.998  58.435  1.00  0.00      CEL5
ATOM   3556  C4  BGLC    9     -11.819  -3.584  59.753  1.00  0.00      CEL5
ATOM   3557  H4  BGLC    9     -12.680  -4.285  59.707  1.00  0.00      CEL5
ATOM   3558  O4  BGLC    9     -11.620  -2.969  58.477  1.00  0.00      CEL5
ATOM   3559  C6  BGLC    9     -13.465  -1.763  60.599  1.00  0.00      CEL5
ATOM   3560  H61 BGLC    9     -14.304  -2.485  60.697  1.00  0.00      CEL5
ATOM   3561  H62 BGLC    9     -13.560  -1.029  61.427  1.00  0.00      CEL5
ATOM   3562  O6  BGLC    9     -13.609  -1.054  59.373  1.00  0.00      CEL5
ATOM   3563  HO6 BGLC    9     -14.348  -0.445  59.427  1.00  0.00      CEL5
ATOM   3564  C1  BGLC   10     -11.898  -3.711  57.307  1.00  0.00      CEL5
ATOM   3565  H1  BGLC   10     -12.706  -4.453  57.484  1.00  0.00      CEL5
ATOM   3566  C5  BGLC   10     -10.858  -4.961  55.546  1.00  0.00      CEL5
ATOM   3567  H5  BGLC   10     -11.628  -5.756  55.642  1.00  0.00      CEL5
ATOM   3568  O5  BGLC   10     -10.702  -4.329  56.832  1.00  0.00      CEL5
ATOM   3569  C2  BGLC   10     -12.328  -2.685  56.282  1.00  0.00      CEL5
ATOM   3570  H2  BGLC   10     -11.514  -1.937  56.175  1.00  0.00      CEL5
ATOM   3571  O2  BGLC   10     -13.490  -2.012  56.759  1.00  0.00      CEL5
ATOM   3572  HO2 BGLC   10     -13.319  -1.736  57.662  1.00  0.00      CEL5
ATOM   3573  C3  BGLC   10     -12.555  -3.311  54.916  1.00  0.00      CEL5
ATOM   3574  H3  BGLC   10     -13.346  -4.085  55.018  1.00  0.00      CEL5
ATOM   3575  O3  BGLC   10     -12.996  -2.371  53.938  1.00  0.00      CEL5
ATOM   3576  HO3 BGLC   10     -12.820  -2.739  53.069  1.00  0.00      CEL5
ATOM   3577  C4  BGLC   10     -11.289  -3.980  54.466  1.00  0.00      CEL5
ATOM   3578  H4  BGLC   10     -10.481  -3.229  54.329  1.00  0.00      CEL5
ATOM   3579  O4  BGLC   10     -11.499  -4.724  53.262  1.00  0.00      CEL5
ATOM   3580  C6  BGLC   10      -9.525  -5.603  55.261  1.00  0.00      CEL5
ATOM   3581  H61 BGLC   10      -8.803  -4.854  54.870  1.00  0.00      CEL5
ATOM   3582  H62 BGLC   10      -9.120  -5.984  56.223  1.00  0.00      CEL5
ATOM   3583  O6  BGLC   10      -9.626  -6.699  54.356  1.00  0.00      CEL5
ATOM   3584  HO6 BGLC   10      -8.837  -7.242  54.419  1.00  0.00      CEL5
ATOM   3585  C1  BGLC   11     -11.153  -4.118  52.034  1.00  0.00      CEL5
ATOM   3586  H1  BGLC   11     -10.279  -3.441  52.143  1.00  0.00      CEL5
ATOM   3587  C5  BGLC   11     -12.092  -2.897  50.192  1.00  0.00      CEL5
ATOM   3588  H5  BGLC   11     -11.247  -2.177  50.220  1.00  0.00      CEL5
ATOM   3589  O5  BGLC   11     -12.302  -3.442  51.511  1.00  0.00      CEL5
ATOM   3590  C2  BGLC   11     -10.818  -5.264  51.101  1.00  0.00      CEL5
ATOM   3591  H2  BGLC   11     -11.703  -5.934  51.054  1.00  0.00      CEL5
ATOM   3592  O2  BGLC   11      -9.727  -6.027  51.626  1.00  0.00      CEL5
ATOM   3593  HO2 BGLC   11      -9.850  -6.160  52.568  1.00  0.00      CEL5
ATOM   3594  C3  BGLC   11     -10.557  -4.765  49.683  1.00  0.00      CEL5
ATOM   3595  H3  BGLC   11      -9.675  -4.090  49.709  1.00  0.00      CEL5
ATOM   3596  O3  BGLC   11     -10.264  -5.832  48.787  1.00  0.00      CEL5
ATOM   3597  HO3 BGLC   11     -10.011  -5.454  47.941  1.00  0.00      CEL5
ATOM   3598  C4  BGLC   11     -11.753  -3.990  49.183  1.00  0.00      CEL5
ATOM   3599  H4  BGLC   11     -12.630  -4.667  49.097  1.00  0.00      CEL5
ATOM   3600  O4  BGLC   11     -11.493  -3.361  47.920  1.00  0.00      CEL5
ATOM   3601  C6  BGLC   11     -13.378  -2.139  49.927  1.00  0.00      CEL5
ATOM   3602  H61 BGLC   11     -14.249  -2.828  49.947  1.00  0.00      CEL5
ATOM   3603  H62 BGLC   11     -13.511  -1.414  50.757  1.00  0.00      CEL5
ATOM   3604  O6  BGLC   11     -13.401  -1.387  48.715  1.00  0.00      CEL5
ATOM   3605  HO6 BGLC   11     -13.279  -1.950  47.947  1.00  0.00      CEL5
ATOM   3606  C1  BGLC   12     -11.741  -4.089  46.733  1.00  0.00      CEL5
ATOM   3607  H1  BGLC   12     -12.536  -4.849  46.889  1.00  0.00      CEL5
ATOM   3608  C5  BGLC   12     -10.702  -5.348  44.984  1.00  0.00      CEL5
ATOM   3609  H5  BGLC   12     -11.494  -6.120  45.089  1.00  0.00      CEL5
ATOM   3610  O5  BGLC   12     -10.530  -4.685  46.253  1.00  0.00      CEL5
ATOM   3611  C2  BGLC   12     -12.178  -3.069  45.701  1.00  0.00      CEL5
ATOM   3612  H2  BGLC   12     -11.397  -2.281  45.642  1.00  0.00      CEL5
ATOM   3613  O2  BGLC   12     -13.401  -2.463  46.103  1.00  0.00      CEL5
ATOM   3614  HO2 BGLC   12     -13.847  -2.189  45.298  1.00  0.00      CEL5
ATOM   3615  C3  BGLC   12     -12.341  -3.668  44.318  1.00  0.00      CEL5
ATOM   3616  H3  BGLC   12     -13.167  -4.410  44.354  1.00  0.00      CEL5
ATOM   3617  O3  BGLC   12     -12.687  -2.674  43.363  1.00  0.00      CEL5
ATOM   3618  HO3 BGLC   12     -12.687  -3.064  42.486  1.00  0.00      CEL5
ATOM   3619  C4  BGLC   12     -11.093  -4.368  43.892  1.00  0.00      CEL5
ATOM   3620  H4  BGLC   12     -10.265  -3.641  43.752  1.00  0.00      CEL5
ATOM   3621  O4  BGLC   12     -11.336  -5.104  42.689  1.00  0.00      CEL5
ATOM   3622  C6  BGLC   12      -9.385  -6.028  44.718  1.00  0.00      CEL5
ATOM   3623  H61 BGLC   12      -8.628  -5.286  44.385  1.00  0.00      CEL5
ATOM   3624  H62 BGLC   12      -9.044  -6.457  45.684  1.00  0.00      CEL5
ATOM   3625  O6  BGLC   12      -9.473  -7.084  43.763  1.00  0.00      CEL5
ATOM   3626  HO6 BGLC   12      -8.698  -7.645  43.842  1.00  0.00      CEL5
ATOM   3627  C1  BGLC   13     -11.013  -4.487  41.459  1.00  0.00      CEL5
ATOM   3628  H1  BGLC   13     -10.096  -3.866  41.544  1.00  0.00      CEL5
ATOM   3629  C5  BGLC   13     -11.926  -3.216  39.645  1.00  0.00      CEL5
ATOM   3630  H5  BGLC   13     -11.003  -2.598  39.649  1.00  0.00      CEL5
ATOM   3631  O5  BGLC   13     -12.135  -3.742  40.974  1.00  0.00      CEL5
ATOM   3632  C2  BGLC   13     -10.788  -5.635  40.501  1.00  0.00      CEL5
ATOM   3633  H2  BGLC   13     -11.719  -6.240  40.462  1.00  0.00      CEL5
ATOM   3634  O2  BGLC   13      -9.752  -6.478  40.998  1.00  0.00      CEL5
ATOM   3635  HO2 BGLC   13      -9.855  -6.576  41.947  1.00  0.00      CEL5
ATOM   3636  C3  BGLC   13     -10.513  -5.125  39.092  1.00  0.00      CEL5
ATOM   3637  H3  BGLC   13      -9.627  -4.456  39.126  1.00  0.00      CEL5
ATOM   3638  O3  BGLC   13     -10.224  -6.166  38.166  1.00  0.00      CEL5
ATOM   3639  HO3 BGLC   13     -10.248  -5.788  37.284  1.00  0.00      CEL5
ATOM   3640  C4  BGLC   13     -11.709  -4.332  38.635  1.00  0.00      CEL5
ATOM   3641  H4  BGLC   13     -12.613  -4.976  38.606  1.00  0.00      CEL5
ATOM   3642  O4  BGLC   13     -11.507  -3.705  37.362  1.00  0.00      CEL5
ATOM   3643  C6  BGLC   13     -13.079  -2.298  39.286  1.00  0.00      CEL5
ATOM   3644  H61 BGLC   13     -12.995  -1.365  39.883  1.00  0.00      CEL5
ATOM   3645  H62 BGLC   13     -13.047  -2.004  38.215  1.00  0.00      CEL5
ATOM   3646  O6  BGLC   13     -14.345  -2.875  39.579  1.00  0.00      CEL5
ATOM   3647  HO6 BGLC   13     -14.503  -3.603  38.973  1.00  0.00      CEL5
ATOM   3648  C1  BGLC   14     -11.892  -4.398  36.191  1.00  0.00      CEL5
ATOM   3649  H1  BGLC   14     -12.779  -5.041  36.374  1.00  0.00      CEL5
ATOM   3650  C5  BGLC   14     -10.944  -5.726  34.400  1.00  0.00      CEL5
ATOM   3651  H5  BGLC   14     -11.774  -6.464  34.444  1.00  0.00      CEL5
ATOM   3652  O5  BGLC   14     -10.774  -5.150  35.710  1.00  0.00      CEL5
ATOM   3653  C2  BGLC   14     -12.212  -3.335  35.160  1.00  0.00      CEL5
ATOM   3654  H2  BGLC   14     -11.341  -2.649  35.080  1.00  0.00      CEL5
ATOM   3655  O2  BGLC   14     -13.348  -2.575  35.558  1.00  0.00      CEL5
ATOM   3656  HO2 BGLC   14     -13.814  -2.384  34.741  1.00  0.00      CEL5
ATOM   3657  C3  BGLC   14     -12.467  -3.936  33.792  1.00  0.00      CEL5
ATOM   3658  H3  BGLC   14     -13.320  -4.643  33.874  1.00  0.00      CEL5
ATOM   3659  O3  BGLC   14     -12.822  -2.942  32.840  1.00  0.00      CEL5
ATOM   3660  HO3 BGLC   14     -12.832  -3.350  31.971  1.00  0.00      CEL5
ATOM   3661  C4  BGLC   14     -11.264  -4.693  33.332  1.00  0.00      CEL5
ATOM   3662  H4  BGLC   14     -10.396  -4.010  33.217  1.00  0.00      CEL5
ATOM   3663  O4  BGLC   14     -11.534  -5.383  32.103  1.00  0.00      CEL5
ATOM   3664  C6  BGLC   14      -9.640  -6.450  34.178  1.00  0.00      CEL5
ATOM   3665  H61 BGLC   14      -8.810  -5.716  34.089  1.00  0.00      CEL5
ATOM   3666  H62 BGLC   14      -9.460  -7.077  35.077  1.00  0.00      CEL5
ATOM   3667  O6  BGLC   14      -9.632  -7.304  33.039  1.00  0.00      CEL5
ATOM   3668  HO6 BGLC   14      -8.906  -7.927  33.128  1.00  0.00      CEL5
ATOM   3669  C1  BGLC   15     -11.249  -4.731  30.882  1.00  0.00      CEL5
ATOM   3670  H1  BGLC   15     -10.359  -4.071  30.967  1.00  0.00      CEL5
ATOM   3671  C5  BGLC   15     -12.247  -3.458  29.127  1.00  0.00      CEL5
ATOM   3672  H5  BGLC   15     -11.383  -2.760  29.143  1.00  0.00      CEL5
ATOM   3673  O5  BGLC   15     -12.413  -4.037  30.433  1.00  0.00      CEL5
ATOM   3674  C2  BGLC   15     -11.009  -5.827  29.869  1.00  0.00      CEL5
ATOM   3675  H2  BGLC   15     -11.926  -6.450  29.806  1.00  0.00      CEL5
ATOM   3676  O2  BGLC   15      -9.962  -6.672  30.321  1.00  0.00      CEL5
ATOM   3677  HO2 BGLC   15     -10.017  -6.762  31.275  1.00  0.00      CEL5
ATOM   3678  C3  BGLC   15     -10.748  -5.249  28.482  1.00  0.00      CEL5
ATOM   3679  H3  BGLC   15      -9.901  -4.534  28.545  1.00  0.00      CEL5
ATOM   3680  O3  BGLC   15     -10.399  -6.236  27.519  1.00  0.00      CEL5
ATOM   3681  HO3 BGLC   15     -10.445  -5.829  26.651  1.00  0.00      CEL5
ATOM   3682  C4  BGLC   15     -11.985  -4.503  28.057  1.00  0.00      CEL5
ATOM   3683  H4  BGLC   15     -12.851  -5.197  28.006  1.00  0.00      CEL5
ATOM   3684  O4  BGLC   15     -11.828  -3.813  26.811  1.00  0.00      CEL5
ATOM   3685  C6  BGLC   15     -13.516  -2.674  28.963  1.00  0.00      CEL5
ATOM   3686  H61 BGLC   15     -14.410  -3.329  29.035  1.00  0.00      CEL5
ATOM   3687  H62 BGLC   15     -13.548  -1.969  29.822  1.00  0.00      CEL5
ATOM   3688  O6  BGLC   15     -13.579  -1.894  27.775  1.00  0.00      CEL5
ATOM   3689  HO6 BGLC   15     -13.461  -2.436  26.992  1.00  0.00      CEL5
ATOM   3690  C1  BGLC   16     -12.206  -4.476  25.626  1.00  0.00      CEL5
ATOM   3691  H1  BGLC   16     -13.087  -5.131  25.794  1.00  0.00      CEL5
ATOM   3692  C5  BGLC   16     -11.263  -5.763  23.816  1.00  0.00      CEL5
ATOM   3693  H5  BGLC   16     -12.085  -6.508  23.871  1.00  0.00      CEL5
ATOM   3694  O5  BGLC   16     -11.080  -5.193  25.124  1.00  0.00      CEL5
ATOM   3695  C2  BGLC   16     -12.529  -3.396  24.618  1.00  0.00      CEL5
ATOM   3696  H2  BGLC   16     -11.651  -2.720  24.535  1.00  0.00      CEL5
ATOM   3697  O2  BGLC   16     -13.650  -2.629  25.043  1.00  0.00      CEL5
ATOM   3698  HO2 BGLC   16     -14.049  -2.326  24.224  1.00  0.00      CEL5
ATOM   3699  C3  BGLC   16     -12.809  -3.978  23.246  1.00  0.00      CEL5
ATOM   3700  H3  BGLC   16     -13.661  -4.685  23.335  1.00  0.00      CEL5
ATOM   3701  O3  BGLC   16     -13.181  -2.969  22.317  1.00  0.00      CEL5
ATOM   3702  HO3 BGLC   16     -13.312  -3.360  21.450  1.00  0.00      CEL5
ATOM   3703  C4  BGLC   16     -11.613  -4.726  22.758  1.00  0.00      CEL5
ATOM   3704  H4  BGLC   16     -10.747  -4.044  22.617  1.00  0.00      CEL5
ATOM   3705  O4  BGLC   16     -11.922  -5.413  21.540  1.00  0.00      CEL5
ATOM   3706  C6  BGLC   16      -9.950  -6.465  23.593  1.00  0.00      CEL5
ATOM   3707  H61 BGLC   16      -9.136  -5.717  23.486  1.00  0.00      CEL5
ATOM   3708  H62 BGLC   16      -9.741  -7.079  24.495  1.00  0.00      CEL5
ATOM   3709  O6  BGLC   16      -9.938  -7.334  22.466  1.00  0.00      CEL5
ATOM   3710  HO6 BGLC   16      -9.241  -7.982  22.588  1.00  0.00      CEL5
ATOM   3711  C1  BGLC   17     -11.706  -4.764  20.303  1.00  0.00      CEL5
ATOM   3712  H1  BGLC   17     -10.871  -4.032  20.356  1.00  0.00      CEL5
ATOM   3713  C5  BGLC   17     -12.814  -3.670  18.493  1.00  0.00      CEL5
ATOM   3714  H5  BGLC   17     -11.997  -2.917  18.469  1.00  0.00      CEL5
ATOM   3715  O5  BGLC   17     -12.925  -4.182  19.837  1.00  0.00      CEL5
ATOM   3716  C2  BGLC   17     -11.394  -5.884  19.342  1.00  0.00      CEL5
ATOM   3717  H2  BGLC   17     -12.264  -6.575  19.327  1.00  0.00      CEL5
ATOM   3718  O2  BGLC   17     -10.277  -6.621  19.813  1.00  0.00      CEL5
ATOM   3719  HO2 BGLC   17     -10.349  -6.732  20.764  1.00  0.00      CEL5
ATOM   3720  C3  BGLC   17     -11.183  -5.392  17.922  1.00  0.00      CEL5
ATOM   3721  H3  BGLC   17     -10.355  -4.652  17.917  1.00  0.00      CEL5
ATOM   3722  O3  BGLC   17     -10.839  -6.452  17.040  1.00  0.00      CEL5
ATOM   3723  HO3 BGLC   17      -9.960  -6.777  17.248  1.00  0.00      CEL5
ATOM   3724  C4  BGLC   17     -12.445  -4.720  17.459  1.00  0.00      CEL5
ATOM   3725  H4  BGLC   17     -13.267  -5.464  17.395  1.00  0.00      CEL5
ATOM   3726  O4  BGLC   17     -12.308  -4.006  16.218  1.00  0.00      CEL5
ATOM   3727  C6  BGLC   17     -14.130  -3.017  18.172  1.00  0.00      CEL5
ATOM   3728  H61 BGLC   17     -14.319  -2.986  17.078  1.00  0.00      CEL5
ATOM   3729  H62 BGLC   17     -14.958  -3.585  18.648  1.00  0.00      CEL5
ATOM   3730  O6  BGLC   17     -14.174  -1.695  18.668  1.00  0.00      CEL5
ATOM   3731  HO6 BGLC   17     -13.586  -1.146  18.145  1.00  0.00      CEL5
ATOM   3732  C1  BGLC   18     -12.726  -4.649  15.031  1.00  0.00      CEL5
ATOM   3733  H1  BGLC   18     -13.572  -5.341  15.228  1.00  0.00      CEL5
ATOM   3734  C5  BGLC   18     -11.892  -5.934  13.182  1.00  0.00      CEL5
ATOM   3735  H5  BGLC   18     -12.710  -6.674  13.317  1.00  0.00      CEL5
ATOM   3736  O5  BGLC   18     -11.616  -5.301  14.435  1.00  0.00      CEL5
ATOM   3737  C2  BGLC   18     -13.121  -3.583  14.028  1.00  0.00      CEL5
ATOM   3738  H2  BGLC   18     -12.238  -2.928  13.870  1.00  0.00      CEL5
ATOM   3739  O2  BGLC   18     -14.179  -2.785  14.553  1.00  0.00      CEL5
ATOM   3740  HO2 BGLC   18     -14.863  -2.709  13.884  1.00  0.00      CEL5
ATOM   3741  C3  BGLC   18     -13.485  -4.193  12.675  1.00  0.00      CEL5
ATOM   3742  H3  BGLC   18     -14.312  -4.917  12.837  1.00  0.00      CEL5
ATOM   3743  O3  BGLC   18     -13.930  -3.240  11.717  1.00  0.00      CEL5
ATOM   3744  HO3 BGLC   18     -13.950  -3.665  10.857  1.00  0.00      CEL5
ATOM   3745  C4  BGLC   18     -12.312  -4.934  12.118  1.00  0.00      CEL5
ATOM   3746  H4  BGLC   18     -11.468  -4.235  11.931  1.00  0.00      CEL5
ATOM   3747  O4  BGLC   18     -12.683  -5.619  10.910  1.00  0.00      CEL5
ATOM   3748  C6  BGLC   18     -10.586  -6.635  12.956  1.00  0.00      CEL5
ATOM   3749  H61 BGLC   18      -9.767  -5.886  12.919  1.00  0.00      CEL5
ATOM   3750  H62 BGLC   18     -10.407  -7.298  13.829  1.00  0.00      CEL5
ATOM   3751  O6  BGLC   18     -10.550  -7.434  11.783  1.00  0.00      CEL5
ATOM   3752  HO6 BGLC   18      -9.817  -8.048  11.871  1.00  0.00      CEL5
ATOM   3753  C1  BGLC   19     -12.453  -4.998   9.658  1.00  0.00      CEL5
ATOM   3754  H1  BGLC   19     -11.598  -4.290   9.704  1.00  0.00      CEL5
ATOM   3755  C5  BGLC   19     -13.542  -3.905   7.822  1.00  0.00      CEL5
ATOM   3756  H5  BGLC   19     -12.715  -3.164   7.794  1.00  0.00      CEL5
ATOM   3757  O5  BGLC   19     -13.659  -4.378   9.183  1.00  0.00      CEL5
ATOM   3758  C2  BGLC   19     -12.155  -6.132   8.701  1.00  0.00      CEL5
ATOM   3759  H2  BGLC   19     -13.035  -6.810   8.686  1.00  0.00      CEL5
ATOM   3760  O2  BGLC   19     -11.050  -6.889   9.157  1.00  0.00      CEL5
ATOM   3761  HO2 BGLC   19     -11.059  -6.944  10.116  1.00  0.00      CEL5
ATOM   3762  C3  BGLC   19     -11.929  -5.630   7.288  1.00  0.00      CEL5
ATOM   3763  H3  BGLC   19     -11.113  -4.877   7.298  1.00  0.00      CEL5
ATOM   3764  O3  BGLC   19     -11.574  -6.652   6.366  1.00  0.00      CEL5
ATOM   3765  HO3 BGLC   19     -11.676  -6.296   5.480  1.00  0.00      CEL5
ATOM   3766  C4  BGLC   19     -13.189  -4.989   6.832  1.00  0.00      CEL5
ATOM   3767  H4  BGLC   19     -14.014  -5.732   6.795  1.00  0.00      CEL5
ATOM   3768  O4  BGLC   19     -13.027  -4.338   5.565  1.00  0.00      CEL5
ATOM   3769  C6  BGLC   19     -14.842  -3.268   7.411  1.00  0.00      CEL5
ATOM   3770  H61 BGLC   19     -15.050  -3.410   6.328  1.00  0.00      CEL5
ATOM   3771  H62 BGLC   19     -15.685  -3.743   7.957  1.00  0.00      CEL5
ATOM   3772  O6  BGLC   19     -14.843  -1.877   7.669  1.00  0.00      CEL5
ATOM   3773  HO6 BGLC   19     -14.194  -1.445   7.109  1.00  0.00      CEL5
ATOM   3774  C1  BGLC   20     -13.475  -5.019   4.417  1.00  0.00      CEL5
ATOM   3775  H1  BGLC   20     -14.401  -5.596   4.628  1.00  0.00      CEL5
ATOM   3776  C5  BGLC   20     -12.584  -6.380   2.621  1.00  0.00      CEL5
ATOM   3777  H5  BGLC   20     -13.450  -7.076   2.635  1.00  0.00      CEL5
ATOM   3778  O5  BGLC   20     -12.413  -5.844   3.943  1.00  0.00      CEL5
ATOM   3779  C2  BGLC   20     -13.738  -3.953   3.380  1.00  0.00      CEL5
ATOM   3780  H2  BGLC   20     -12.834  -3.314   3.288  1.00  0.00      CEL5
ATOM   3781  O2  BGLC   20     -14.832  -3.134   3.772  1.00  0.00      CEL5
ATOM   3782  HO2 BGLC   20     -15.271  -2.933   2.942  1.00  0.00      CEL5
ATOM   3783  C3  BGLC   20     -14.036  -4.562   2.025  1.00  0.00      CEL5
ATOM   3784  H3  BGLC   20     -14.899  -5.254   2.131  1.00  0.00      CEL5
ATOM   3785  O3  BGLC   20     -14.392  -3.582   1.062  1.00  0.00      CEL5
ATOM   3786  HO3 BGLC   20     -14.432  -4.019   0.208  1.00  0.00      CEL5
ATOM   3787  C4  BGLC   20     -12.850  -5.337   1.562  1.00  0.00      CEL5
ATOM   3788  H4  BGLC   20     -11.962  -4.678   1.454  1.00  0.00      CEL5
ATOM   3789  O4  BGLC   20     -13.126  -6.042   0.348  1.00  0.00      CEL5
ATOM   3790  C6  BGLC   20     -11.309  -7.150   2.427  1.00  0.00      CEL5
ATOM   3791  H61 BGLC   20     -10.436  -6.464   2.461  1.00  0.00      CEL5
ATOM   3792  H62 BGLC   20     -11.239  -7.867   3.273  1.00  0.00      CEL5
ATOM   3793  O6  BGLC   20     -11.240  -7.891   1.218  1.00  0.00      CEL5
ATOM   3794  HO6 BGLC   20     -10.499  -8.497   1.295  1.00  0.00      CEL5
ATOM   3795  C1  BGLC   21     -12.825  -5.435  -0.882  1.00  0.00      CEL5
ATOM   3796  H1  BGLC   21     -11.928  -4.783  -0.819  1.00  0.00      CEL5
ATOM   3797  C5  BGLC   21     -13.839  -4.219  -2.646  1.00  0.00      CEL5
ATOM   3798  H5  BGLC   21     -12.959  -3.543  -2.686  1.00  0.00      CEL5
ATOM   3799  O5  BGLC   21     -13.984  -4.750  -1.326  1.00  0.00      CEL5
ATOM   3800  C2  BGLC   21     -12.626  -6.564  -1.866  1.00  0.00      CEL5
ATOM   3801  H2  BGLC   21     -13.534  -7.204  -1.845  1.00  0.00      CEL5
ATOM   3802  O2  BGLC   21     -11.537  -7.362  -1.448  1.00  0.00      CEL5
ATOM   3803  HO2 BGLC   21     -11.546  -7.433  -0.491  1.00  0.00      CEL5
ATOM   3804  C3  BGLC   21     -12.447  -6.060  -3.292  1.00  0.00      CEL5
ATOM   3805  H3  BGLC   21     -11.574  -5.372  -3.311  1.00  0.00      CEL5
ATOM   3806  O3  BGLC   21     -12.209  -7.091  -4.241  1.00  0.00      CEL5
ATOM   3807  HO3 BGLC   21     -12.309  -6.699  -5.112  1.00  0.00      CEL5
ATOM   3808  C4  BGLC   21     -13.679  -5.304  -3.680  1.00  0.00      CEL5
ATOM   3809  H4  BGLC   21     -14.569  -5.968  -3.647  1.00  0.00      CEL5
ATOM   3810  O4  BGLC   21     -13.567  -4.675  -4.963  1.00  0.00      CEL5
ATOM   3811  C6  BGLC   21     -15.108  -3.455  -2.733  1.00  0.00      CEL5
ATOM   3812  H61 BGLC   21     -15.983  -4.132  -2.634  1.00  0.00      CEL5
ATOM   3813  H62 BGLC   21     -15.099  -2.766  -1.861  1.00  0.00      CEL5
ATOM   3814  O6  BGLC   21     -15.254  -2.656  -3.897  1.00  0.00      CEL5
ATOM   3815  HO6 BGLC   21     -15.245  -3.186  -4.697  1.00  0.00      CEL5
ATOM   3816  C1  BGLC   22     -14.049  -5.371  -6.089  1.00  0.00      CEL5
ATOM   3817  H1  BGLC   22     -14.936  -5.988  -5.829  1.00  0.00      CEL5
ATOM   3818  C5  BGLC   22     -13.269  -6.754  -7.912  1.00  0.00      CEL5
ATOM   3819  H5  BGLC   22     -14.134  -7.443  -7.811  1.00  0.00      CEL5
ATOM   3820  O5  BGLC   22     -12.989  -6.155  -6.635  1.00  0.00      CEL5
ATOM   3821  C2  BGLC   22     -14.412  -4.319  -7.115  1.00  0.00      CEL5
ATOM   3822  H2  BGLC   22     -13.522  -3.681  -7.299  1.00  0.00      CEL5
ATOM   3823  O2  BGLC   22     -15.443  -3.484  -6.596  1.00  0.00      CEL5
ATOM   3824  HO2 BGLC   22     -16.066  -3.286  -7.299  1.00  0.00      CEL5
ATOM   3825  C3  BGLC   22     -14.812  -4.974  -8.430  1.00  0.00      CEL5
ATOM   3826  H3  BGLC   22     -15.633  -5.696  -8.233  1.00  0.00      CEL5
ATOM   3827  O3  BGLC   22     -15.294  -4.053  -9.397  1.00  0.00      CEL5
ATOM   3828  HO3 BGLC   22     -15.238  -4.471 -10.259  1.00  0.00      CEL5
ATOM   3829  C4  BGLC   22     -13.637  -5.728  -8.976  1.00  0.00      CEL5
ATOM   3830  H4  BGLC   22     -12.792  -5.022  -9.124  1.00  0.00      CEL5
ATOM   3831  O4  BGLC   22     -13.979  -6.395 -10.204  1.00  0.00      CEL5
ATOM   3832  C6  BGLC   22     -12.024  -7.578  -8.114  1.00  0.00      CEL5
ATOM   3833  H61 BGLC   22     -11.113  -6.956  -7.980  1.00  0.00      CEL5
ATOM   3834  H62 BGLC   22     -12.009  -8.332  -7.298  1.00  0.00      CEL5
ATOM   3835  O6  BGLC   22     -11.949  -8.277  -9.353  1.00  0.00      CEL5
ATOM   3836  HO6 BGLC   22     -11.238  -8.918  -9.275  1.00  0.00      CEL5
ATOM   3837  C1  BGLC   23     -13.662  -5.781 -11.438  1.00  0.00      CEL5
ATOM   3838  H1  BGLC   23     -12.729  -5.182 -11.375  1.00  0.00      CEL5
ATOM   3839  C5  BGLC   23     -14.631  -4.530 -13.248  1.00  0.00      CEL5
ATOM   3840  H5  BGLC   23     -13.704  -3.921 -13.293  1.00  0.00      CEL5
ATOM   3841  O5  BGLC   23     -14.781  -5.009 -11.895  1.00  0.00      CEL5
ATOM   3842  C2  BGLC   23     -13.514  -6.925 -12.425  1.00  0.00      CEL5
ATOM   3843  H2  BGLC   23     -14.459  -7.509 -12.405  1.00  0.00      CEL5
ATOM   3844  O2  BGLC   23     -12.469  -7.795 -12.022  1.00  0.00      CEL5
ATOM   3845  HO2 BGLC   23     -12.389  -7.773 -11.066  1.00  0.00      CEL5
ATOM   3846  C3  BGLC   23     -13.306  -6.426 -13.848  1.00  0.00      CEL5
ATOM   3847  H3  BGLC   23     -12.424  -5.751 -13.825  1.00  0.00      CEL5
ATOM   3848  O3  BGLC   23     -13.039  -7.447 -14.801  1.00  0.00      CEL5
ATOM   3849  HO3 BGLC   23     -12.920  -6.986 -15.635  1.00  0.00      CEL5
ATOM   3850  C4  BGLC   23     -14.514  -5.646 -14.264  1.00  0.00      CEL5
ATOM   3851  H4  BGLC   23     -15.415  -6.293 -14.213  1.00  0.00      CEL5
ATOM   3852  O4  BGLC   23     -14.432  -5.018 -15.558  1.00  0.00      CEL5
ATOM   3853  C6  BGLC   23     -15.789  -3.626 -13.544  1.00  0.00      CEL5
ATOM   3854  H61 BGLC   23     -15.766  -2.813 -12.788  1.00  0.00      CEL5
ATOM   3855  H62 BGLC   23     -15.733  -3.164 -14.553  1.00  0.00      CEL5
ATOM   3856  O6  BGLC   23     -17.033  -4.299 -13.457  1.00  0.00      CEL5
ATOM   3857  HO6 BGLC   23     -17.094  -4.972 -14.138  1.00  0.00      CEL5
ATOM   3858  C1  BGLC   24     -14.867  -5.709 -16.713  1.00  0.00      CEL5
ATOM   3859  H1  BGLC   24     -15.759  -6.335 -16.493  1.00  0.00      CEL5
ATOM   3860  C5  BGLC   24     -13.988  -7.067 -18.545  1.00  0.00      CEL5
ATOM   3861  H5  BGLC   24     -14.826  -7.791 -18.470  1.00  0.00      CEL5
ATOM   3862  O5  BGLC   24     -13.777  -6.471 -17.250  1.00  0.00      CEL5
ATOM   3863  C2  BGLC   24     -15.186  -4.645 -17.751  1.00  0.00      CEL5
ATOM   3864  H2  BGLC   24     -14.279  -4.013 -17.869  1.00  0.00      CEL5
ATOM   3865  O2  BGLC   24     -16.259  -3.792 -17.349  1.00  0.00      CEL5
ATOM   3866  HO2 BGLC   24     -16.689  -3.549 -18.173  1.00  0.00      CEL5
ATOM   3867  C3  BGLC   24     -15.507  -5.263 -19.105  1.00  0.00      CEL5
ATOM   3868  H3  BGLC   24     -16.357  -5.965 -18.967  1.00  0.00      CEL5
ATOM   3869  O3  BGLC   24     -15.907  -4.285 -20.061  1.00  0.00      CEL5
ATOM   3870  HO3 BGLC   24     -15.988  -4.708 -20.919  1.00  0.00      CEL5
ATOM   3871  C4  BGLC   24     -14.331  -6.041 -19.613  1.00  0.00      CEL5
ATOM   3872  H4  BGLC   24     -13.459  -5.368 -19.757  1.00  0.00      CEL5
ATOM   3873  O4  BGLC   24     -14.651  -6.736 -20.831  1.00  0.00      CEL5
ATOM   3874  C6  BGLC   24     -12.692  -7.814 -18.775  1.00  0.00      CEL5
ATOM   3875  H61 BGLC   24     -11.852  -7.096 -18.885  1.00  0.00      CEL5
ATOM   3876  H62 BGLC   24     -12.500  -8.429 -17.870  1.00  0.00      CEL5
ATOM   3877  O6  BGLC   24     -12.681  -8.684 -19.901  1.00  0.00      CEL5
ATOM   3878  HO6 BGLC   24     -11.986  -9.331 -19.761  1.00  0.00      CEL5
ATOM   3879  C1  BGLC   25     -14.344  -6.143 -22.077  1.00  0.00      CEL5
ATOM   3880  H1  BGLC   25     -13.448  -5.489 -22.012  1.00  0.00      CEL5
ATOM   3881  C5  BGLC   25     -15.340  -4.983 -23.931  1.00  0.00      CEL5
ATOM   3882  H5  BGLC   25     -14.483  -4.276 -23.955  1.00  0.00      CEL5
ATOM   3883  O5  BGLC   25     -15.499  -5.462 -22.581  1.00  0.00      CEL5
ATOM   3884  C2  BGLC   25     -14.105  -7.308 -23.019  1.00  0.00      CEL5
ATOM   3885  H2  BGLC   25     -15.028  -7.926 -23.017  1.00  0.00      CEL5
ATOM   3886  O2  BGLC   25     -13.045  -8.133 -22.554  1.00  0.00      CEL5
ATOM   3887  HO2 BGLC   25     -13.049  -8.155 -21.594  1.00  0.00      CEL5
ATOM   3888  C3  BGLC   25     -13.853  -6.859 -24.449  1.00  0.00      CEL5
ATOM   3889  H3  BGLC   25     -12.970  -6.185 -24.465  1.00  0.00      CEL5
ATOM   3890  O3  BGLC   25     -13.590  -7.959 -25.318  1.00  0.00      CEL5
ATOM   3891  HO3 BGLC   25     -12.716  -8.298 -25.111  1.00  0.00      CEL5
ATOM   3892  C4  BGLC   25     -15.046  -6.087 -24.929  1.00  0.00      CEL5
ATOM   3893  H4  BGLC   25     -15.922  -6.769 -24.958  1.00  0.00      CEL5
ATOM   3894  O4  BGLC   25     -14.875  -5.431 -26.200  1.00  0.00      CEL5
ATOM   3895  C6  BGLC   25     -16.617  -4.272 -24.307  1.00  0.00      CEL5
ATOM   3896  H61 BGLC   25     -16.656  -4.065 -25.398  1.00  0.00      CEL5
ATOM   3897  H62 BGLC   25     -17.487  -4.909 -24.041  1.00  0.00      CEL5
ATOM   3898  O6  BGLC   25     -16.765  -3.040 -23.629  1.00  0.00      CEL5
ATOM   3899  HO6 BGLC   25     -16.050  -2.455 -23.889  1.00  0.00      CEL5
ATOM   3900  C1  BGLC   26     -15.307  -6.123 -27.352  1.00  0.00      CEL5
ATOM   3901  H1  BGLC   26     -16.119  -6.843 -27.113  1.00  0.00      CEL5
ATOM   3902  C5  BGLC   26     -14.509  -7.483 -29.142  1.00  0.00      CEL5
ATOM   3903  H5  BGLC   26     -15.344  -8.192 -28.954  1.00  0.00      CEL5
ATOM   3904  O5  BGLC   26     -14.192  -6.761 -27.954  1.00  0.00      CEL5
ATOM   3905  C2  BGLC   26     -15.768  -5.102 -28.379  1.00  0.00      CEL5
ATOM   3906  H2  BGLC   26     -14.940  -4.377 -28.532  1.00  0.00      CEL5
ATOM   3907  O2  BGLC   26     -16.894  -4.399 -27.869  1.00  0.00      CEL5
ATOM   3908  HO2 BGLC   26     -17.255  -3.781 -28.510  1.00  0.00      CEL5
ATOM   3909  C3  BGLC   26     -16.092  -5.758 -29.718  1.00  0.00      CEL5
ATOM   3910  H3  BGLC   26     -16.907  -6.492 -29.542  1.00  0.00      CEL5
ATOM   3911  O3  BGLC   26     -16.545  -4.837 -30.709  1.00  0.00      CEL5
ATOM   3912  HO3 BGLC   26     -16.465  -5.289 -31.553  1.00  0.00      CEL5
ATOM   3913  C4  BGLC   26     -14.895  -6.512 -30.231  1.00  0.00      CEL5
ATOM   3914  H4  BGLC   26     -14.056  -5.802 -30.394  1.00  0.00      CEL5
ATOM   3915  O4  BGLC   26     -15.191  -7.252 -31.427  1.00  0.00      CEL5
ATOM   3916  C6  BGLC   26     -13.244  -8.258 -29.324  1.00  0.00      CEL5
ATOM   3917  H61 BGLC   26     -12.363  -7.581 -29.331  1.00  0.00      CEL5
ATOM   3918  H62 BGLC   26     -13.177  -8.905 -28.423  1.00  0.00      CEL5
ATOM   3919  O6  BGLC   26     -13.212  -9.090 -30.478  1.00  0.00      CEL5
ATOM   3920  HO6 BGLC   26     -12.459  -9.677 -30.372  1.00  0.00      CEL5
ATOM   3921  C1  BGLC   27     -14.835  -6.700 -32.673  1.00  0.00      CEL5
ATOM   3922  H1  BGLC   27     -13.920  -6.072 -32.617  1.00  0.00      CEL5
ATOM   3923  C5  BGLC   27     -15.786  -5.495 -34.511  1.00  0.00      CEL5
ATOM   3924  H5  BGLC   27     -14.899  -4.825 -34.521  1.00  0.00      CEL5
ATOM   3925  O5  BGLC   27     -15.958  -5.974 -33.174  1.00  0.00      CEL5
ATOM   3926  C2  BGLC   27     -14.635  -7.884 -33.602  1.00  0.00      CEL5
ATOM   3927  H2  BGLC   27     -15.572  -8.480 -33.576  1.00  0.00      CEL5
ATOM   3928  O2  BGLC   27     -13.583  -8.734 -33.156  1.00  0.00      CEL5
ATOM   3929  HO2 BGLC   27     -13.533  -8.703 -32.198  1.00  0.00      CEL5
ATOM   3930  C3  BGLC   27     -14.395  -7.456 -35.040  1.00  0.00      CEL5
ATOM   3931  H3  BGLC   27     -13.477  -6.830 -35.082  1.00  0.00      CEL5
ATOM   3932  O3  BGLC   27     -14.198  -8.585 -35.890  1.00  0.00      CEL5
ATOM   3933  HO3 BGLC   27     -13.366  -8.987 -35.627  1.00  0.00      CEL5
ATOM   3934  C4  BGLC   27     -15.555  -6.624 -35.513  1.00  0.00      CEL5
ATOM   3935  H4  BGLC   27     -16.458  -7.271 -35.500  1.00  0.00      CEL5
ATOM   3936  O4  BGLC   27     -15.377  -6.053 -36.825  1.00  0.00      CEL5
ATOM   3937  C6  BGLC   27     -17.060  -4.709 -34.719  1.00  0.00      CEL5
ATOM   3938  H61 BGLC   27     -17.938  -5.375 -34.576  1.00  0.00      CEL5
ATOM   3939  H62 BGLC   27     -17.122  -3.915 -33.944  1.00  0.00      CEL5
ATOM   3940  O6  BGLC   27     -17.156  -4.093 -36.001  1.00  0.00      CEL5
ATOM   3941  HO6 BGLC   27     -16.851  -4.706 -36.674  1.00  0.00      CEL5
ATOM   3942  C1  BGLC   28     -15.664  -6.869 -37.943  1.00  0.00      CEL5
ATOM   3943  H1  BGLC   28     -16.413  -7.648 -37.687  1.00  0.00      CEL5
ATOM   3944  C5  BGLC   28     -14.753  -8.281 -39.627  1.00  0.00      CEL5
ATOM   3945  H5  BGLC   28     -15.554  -9.010 -39.377  1.00  0.00      CEL5
ATOM   3946  O5  BGLC   28     -14.486  -7.430 -38.508  1.00  0.00      CEL5
ATOM   3947  C2  BGLC   28     -16.148  -5.950 -39.042  1.00  0.00      CEL5
ATOM   3948  H2  BGLC   28     -15.356  -5.192 -39.222  1.00  0.00      CEL5
ATOM   3949  O2  BGLC   28     -17.308  -5.257 -38.615  1.00  0.00      CEL5
ATOM   3950  HO2 BGLC   28     -17.978  -5.900 -38.374  1.00  0.00      CEL5
ATOM   3951  C3  BGLC   28     -16.405  -6.684 -40.354  1.00  0.00      CEL5
ATOM   3952  H3  BGLC   28     -17.194  -7.441 -40.158  1.00  0.00      CEL5
ATOM   3953  O3  BGLC   28     -16.880  -5.829 -41.393  1.00  0.00      CEL5
ATOM   3954  HO3 BGLC   28     -16.736  -6.290 -42.223  1.00  0.00      CEL5
ATOM   3955  C4  BGLC   28     -15.173  -7.422 -40.798  1.00  0.00      CEL5
ATOM   3956  H4  BGLC   28     -14.352  -6.706 -41.018  1.00  0.00      CEL5
ATOM   3957  O4  BGLC   28     -15.440  -8.262 -41.931  1.00  0.00      CEL5
ATOM   3958  C6  BGLC   28     -13.466  -9.026 -39.783  1.00  0.00      CEL5
ATOM   3959  H61 BGLC   28     -12.624  -8.320 -39.951  1.00  0.00      CEL5
ATOM   3960  H62 BGLC   28     -13.294  -9.517 -38.801  1.00  0.00      CEL5
ATOM   3961  O6  BGLC   28     -13.488 -10.012 -40.818  1.00  0.00      CEL5
ATOM   3962  HO6 BGLC   28     -12.846 -10.688 -40.590  1.00  0.00      CEL5
ATOM   3963  C1  BGLC   29     -15.125  -7.757 -43.206  1.00  0.00      CEL5
ATOM   3964  H1  BGLC   29     -14.224  -7.107 -43.177  1.00  0.00      CEL5
ATOM   3965  C5  BGLC   29     -16.121  -6.592 -45.059  1.00  0.00      CEL5
ATOM   3966  H5  BGLC   29     -15.255  -5.896 -45.062  1.00  0.00      CEL5
ATOM   3967  O5  BGLC   29     -16.281  -7.086 -43.722  1.00  0.00      CEL5
ATOM   3968  C2  BGLC   29     -14.891  -8.960 -44.103  1.00  0.00      CEL5
ATOM   3969  H2  BGLC   29     -15.821  -9.567 -44.097  1.00  0.00      CEL5
ATOM   3970  O2  BGLC   29     -13.843  -9.795 -43.608  1.00  0.00      CEL5
ATOM   3971  HO2 BGLC   29     -13.825  -9.762 -42.649  1.00  0.00      CEL5
ATOM   3972  C3  BGLC   29     -14.632  -8.503 -45.535  1.00  0.00      CEL5
ATOM   3973  H3  BGLC   29     -13.760  -7.814 -45.521  1.00  0.00      CEL5
ATOM   3974  O3  BGLC   29     -14.322  -9.572 -46.431  1.00  0.00      CEL5
ATOM   3975  HO3 BGLC   29     -14.383  -9.208 -47.317  1.00  0.00      CEL5
ATOM   3976  C4  BGLC   29     -15.839  -7.740 -46.032  1.00  0.00      CEL5
ATOM   3977  H4  BGLC   29     -16.714  -8.424 -46.011  1.00  0.00      CEL5
ATOM   3978  O4  BGLC   29     -15.652  -7.219 -47.363  1.00  0.00      CEL5
ATOM   3979  C6  BGLC   29     -17.411  -5.818 -45.285  1.00  0.00      CEL5
ATOM   3980  H61 BGLC   29     -18.284  -6.476 -45.088  1.00  0.00      CEL5
ATOM   3981  H62 BGLC   29     -17.458  -4.993 -44.543  1.00  0.00      CEL5
ATOM   3982  O6  BGLC   29     -17.558  -5.249 -46.587  1.00  0.00      CEL5
ATOM   3983  HO6 BGLC   29     -17.373  -5.899 -47.269  1.00  0.00      CEL5
ATOM   3984  C1  BGLC   30     -16.012  -8.030 -48.467  1.00  0.00      CEL5
ATOM   3985  H1  BGLC   30     -16.892  -8.663 -48.225  1.00  0.00      CEL5
ATOM   3986  C5  BGLC   30     -15.095  -9.599 -50.073  1.00  0.00      CEL5
ATOM   3987  H5  BGLC   30     -15.922 -10.319 -49.895  1.00  0.00      CEL5
ATOM   3988  O5  BGLC   30     -14.884  -8.806 -48.890  1.00  0.00      CEL5
ATOM   3989  C2  BGLC   30     -16.314  -7.098 -49.623  1.00  0.00      CEL5
ATOM   3990  H2  BGLC   30     -15.420  -6.465 -49.810  1.00  0.00      CEL5
ATOM   3991  O2  BGLC   30     -17.392  -6.236 -49.288  1.00  0.00      CEL5
ATOM   3992  HO2 BGLC   30     -17.939  -6.083 -50.062  1.00  0.00      CEL5
ATOM   3993  C3  BGLC   30     -16.630  -7.894 -50.880  1.00  0.00      CEL5
ATOM   3994  H3  BGLC   30     -17.471  -8.578 -50.637  1.00  0.00      CEL5
ATOM   3995  O3  BGLC   30     -17.050  -7.075 -51.968  1.00  0.00      CEL5
ATOM   3996  HO3 BGLC   30     -16.962  -7.593 -52.771  1.00  0.00      CEL5
ATOM   3997  C4  BGLC   30     -15.443  -8.734 -51.272  1.00  0.00      CEL5
ATOM   3998  H4  BGLC   30     -14.574  -8.077 -51.490  1.00  0.00      CEL5
ATOM   3999  O4  BGLC   30     -15.741  -9.587 -52.395  1.00  0.00      CEL5
ATOM   4000  C6  BGLC   30     -13.804 -10.371 -50.174  1.00  0.00      CEL5
ATOM   4001  H61 BGLC   30     -12.942  -9.677 -50.270  1.00  0.00      CEL5
ATOM   4002  H62 BGLC   30     -13.687 -10.912 -49.211  1.00  0.00      CEL5
ATOM   4003  O6  BGLC   30     -13.752 -11.323 -51.238  1.00  0.00      CEL5
ATOM   4004  HO6 BGLC   30     -13.038 -11.931 -51.036  1.00  0.00      CEL5
ATOM   4005  C1  BGLC   31     -15.386  -9.123 -53.677  1.00  0.00      CEL5
ATOM   4006  H1  BGLC   31     -14.469  -8.498 -53.629  1.00  0.00      CEL5
ATOM   4007  C5  BGLC   31     -16.247  -7.928 -55.573  1.00  0.00      CEL5
ATOM   4008  H5  BGLC   31     -15.363  -7.256 -55.533  1.00  0.00      CEL5
ATOM   4009  O5  BGLC   31     -16.507  -8.428 -54.253  1.00  0.00      CEL5
ATOM   4010  C2  BGLC   31     -15.126 -10.339 -54.556  1.00  0.00      CEL5
ATOM   4011  H2  BGLC   31     -16.062 -10.936 -54.586  1.00  0.00      CEL5
ATOM   4012  O2  BGLC   31     -14.103 -11.180 -54.019  1.00  0.00      CEL5
ATOM   4013  HO2 BGLC   31     -14.064 -11.085 -53.065  1.00  0.00      CEL5
ATOM   4014  C3  BGLC   31     -14.795  -9.893 -55.977  1.00  0.00      CEL5
ATOM   4015  H3  BGLC   31     -13.896  -9.241 -55.936  1.00  0.00      CEL5
ATOM   4016  O3  BGLC   31     -14.512 -10.971 -56.871  1.00  0.00      CEL5
ATOM   4017  HO3 BGLC   31     -14.477 -10.591 -57.751  1.00  0.00      CEL5
ATOM   4018  C4  BGLC   31     -15.937  -9.078 -56.519  1.00  0.00      CEL5
ATOM   4019  H4  BGLC   31     -16.835  -9.731 -56.575  1.00  0.00      CEL5
ATOM   4020  O4  BGLC   31     -15.657  -8.505 -57.807  1.00  0.00      CEL5
ATOM   4021  C6  BGLC   31     -17.467  -7.147 -56.036  1.00  0.00      CEL5
ATOM   4022  H61 BGLC   31     -17.414  -6.977 -57.133  1.00  0.00      CEL5
ATOM   4023  H62 BGLC   31     -18.381  -7.743 -55.826  1.00  0.00      CEL5
ATOM   4024  O6  BGLC   31     -17.617  -5.879 -55.401  1.00  0.00      CEL5
ATOM   4025  HO6 BGLC   31     -16.748  -5.485 -55.291  1.00  0.00      CEL5
ATOM   4026  C1  BGLC   32     -16.044  -9.234 -58.951  1.00  0.00      CEL5
ATOM   4027  H1  BGLC   32     -16.986  -9.794 -58.770  1.00  0.00      CEL5
ATOM   4028  C5  BGLC   32     -15.177 -10.813 -60.573  1.00  0.00      CEL5
ATOM   4029  H5  BGLC   32     -16.041 -11.502 -60.457  1.00  0.00      CEL5
ATOM   4030  O5  BGLC   32     -14.971 -10.096 -59.344  1.00  0.00      CEL5
ATOM   4031  C2  BGLC   32     -16.215  -8.232 -60.077  1.00  0.00      CEL5
ATOM   4032  H2  BGLC   32     -15.261  -7.679 -60.205  1.00  0.00      CEL5
ATOM   4033  O2  BGLC   32     -17.235  -7.284 -59.777  1.00  0.00      CEL5
ATOM   4034  HO2 BGLC   32     -17.701  -7.103 -60.597  1.00  0.00      CEL5
ATOM   4035  C3  BGLC   32     -16.549  -8.956 -61.369  1.00  0.00      CEL5
ATOM   4036  H3  BGLC   32     -17.453  -9.576 -61.188  1.00  0.00      CEL5
ATOM   4037  O3  BGLC   32     -16.854  -8.063 -62.437  1.00  0.00      CEL5
ATOM   4038  HO3 BGLC   32     -16.692  -8.540 -63.255  1.00  0.00      CEL5
ATOM   4039  C4  BGLC   32     -15.420  -9.876 -61.740  1.00  0.00      CEL5
ATOM   4040  H4  BGLC   32     -14.496  -9.281 -61.905  1.00  0.00      CEL5
ATOM   4041  O4  BGLC   32     -15.727 -10.680 -62.891  1.00  0.00      CEL5
ATOM   4042  C6  BGLC   32     -13.913 -11.626 -60.688  1.00  0.00      CEL5
ATOM   4043  H61 BGLC   32     -13.036 -10.955 -60.807  1.00  0.00      CEL5
ATOM   4044  H62 BGLC   32     -13.798 -12.163 -59.723  1.00  0.00      CEL5
ATOM   4045  O6  BGLC   32     -13.924 -12.585 -61.749  1.00  0.00      CEL5
ATOM   4046  HO6 BGLC   32     -13.282 -13.265 -61.533  1.00  0.00      CEL5
ATOM   4047  C1  BGLC   33     -15.324 -10.191 -64.146  1.00  0.00      CEL5
ATOM   4048  H1  BGLC   33     -14.365  -9.634 -64.084  1.00  0.00      CEL5
ATOM   4049  C5  BGLC   33     -16.160  -8.873 -65.984  1.00  0.00      CEL5
ATOM   4050  H5  BGLC   33     -15.265  -8.214 -65.972  1.00  0.00      CEL5
ATOM   4051  O5  BGLC   33     -16.397  -9.402 -64.674  1.00  0.00      CEL5
ATOM   4052  C2  BGLC   33     -15.191 -11.397 -65.058  1.00  0.00      CEL5
ATOM   4053  H2  BGLC   33     -16.176 -11.909 -65.088  1.00  0.00      CEL5
ATOM   4054  O2  BGLC   33     -14.248 -12.349 -64.556  1.00  0.00      CEL5
ATOM   4055  HO2 BGLC   33     -14.202 -12.290 -63.599  1.00  0.00      CEL5
ATOM   4056  C3  BGLC   33     -14.850 -10.930 -66.470  1.00  0.00      CEL5
ATOM   4057  H3  BGLC   33     -13.904 -10.350 -66.424  1.00  0.00      CEL5
ATOM   4058  O3  BGLC   33     -14.655 -12.011 -67.382  1.00  0.00      CEL5
ATOM   4059  HO3 BGLC   33     -14.482 -11.618 -68.241  1.00  0.00      CEL5
ATOM   4060  C4  BGLC   33     -15.951 -10.018 -66.971  1.00  0.00      CEL5
ATOM   4061  H4  BGLC   33     -16.889 -10.613 -66.991  1.00  0.00      CEL5
ATOM   4062  O4  BGLC   33     -15.705  -9.466 -68.276  1.00  0.00      CEL5
ATOM   4063  C6  BGLC   33     -17.417  -8.044 -66.188  1.00  0.00      CEL5
ATOM   4064  H61 BGLC   33     -18.301  -8.691 -66.005  1.00  0.00      CEL5
ATOM   4065  H62 BGLC   33     -17.440  -7.238 -65.424  1.00  0.00      CEL5
ATOM   4066  O6  BGLC   33     -17.549  -7.443 -67.479  1.00  0.00      CEL5
ATOM   4067  HO6 BGLC   33     -17.253  -8.056 -68.156  1.00  0.00      CEL5
ATOM   4068  C1  BGLC   34     -16.056 -10.248 -69.399  1.00  0.00      CEL5
ATOM   4069  H1  BGLC   34     -16.951 -10.871 -69.189  1.00  0.00      CEL5
ATOM   4070  C5  BGLC   34     -15.191 -11.828 -70.997  1.00  0.00      CEL5
ATOM   4071  H5  BGLC   34     -16.098 -12.454 -70.860  1.00  0.00      CEL5
ATOM   4072  O5  BGLC   34     -14.943 -11.047 -69.817  1.00  0.00      CEL5
ATOM   4073  C2  BGLC   34     -16.325  -9.265 -70.522  1.00  0.00      CEL5
ATOM   4074  H2  BGLC   34     -15.439  -8.603 -70.622  1.00  0.00      CEL5
ATOM   4075  O2  BGLC   34     -17.461  -8.460 -70.209  1.00  0.00      CEL5
ATOM   4076  HO2 BGLC   34     -17.660  -7.886 -70.951  1.00  0.00      CEL5
ATOM   4077  C3  BGLC   34     -16.547  -9.985 -71.838  1.00  0.00      CEL5
ATOM   4078  H3  BGLC   34     -17.445 -10.628 -71.718  1.00  0.00      CEL5
ATOM   4079  O3  BGLC   34     -16.813  -9.077 -72.903  1.00  0.00      CEL5
ATOM   4080  HO3 BGLC   34     -16.541  -9.521 -73.710  1.00  0.00      CEL5
ATOM   4081  C4  BGLC   34     -15.387 -10.891 -72.173  1.00  0.00      CEL5
ATOM   4082  H4  BGLC   34     -14.455 -10.298 -72.293  1.00  0.00      CEL5
ATOM   4083  O4  BGLC   34     -15.651 -11.668 -73.352  1.00  0.00      CEL5
ATOM   4084  C6  BGLC   34     -13.992 -12.741 -71.072  1.00  0.00      CEL5
ATOM   4085  H61 BGLC   34     -13.053 -12.147 -71.094  1.00  0.00      CEL5
ATOM   4086  H62 BGLC   34     -13.987 -13.330 -70.130  1.00  0.00      CEL5
ATOM   4087  O6  BGLC   34     -13.996 -13.648 -72.179  1.00  0.00      CEL5
ATOM   4088  HO6 BGLC   34     -13.319 -14.306 -72.006  1.00  0.00      CEL5
ATOM   4089  C1  BGLC   35     -15.218 -11.154 -74.589  1.00  0.00      CEL5
ATOM   4090  H1  BGLC   35     -14.248 -10.618 -74.503  1.00  0.00      CEL5
ATOM   4091  C5  BGLC   35     -16.021  -9.790 -76.415  1.00  0.00      CEL5
ATOM   4092  H5  BGLC   35     -15.115  -9.148 -76.401  1.00  0.00      CEL5
ATOM   4093  O5  BGLC   35     -16.268 -10.336 -75.115  1.00  0.00      CEL5
ATOM   4094  C2  BGLC   35     -15.116 -12.348 -75.517  1.00  0.00      CEL5
ATOM   4095  H2  BGLC   35     -16.109 -12.846 -75.534  1.00  0.00      CEL5
ATOM   4096  O2  BGLC   35     -14.180 -13.313 -75.028  1.00  0.00      CEL5
ATOM   4097  HO2 BGLC   35     -14.128 -13.255 -74.071  1.00  0.00      CEL5
ATOM   4098  C3  BGLC   35     -14.800 -11.886 -76.939  1.00  0.00      CEL5
ATOM   4099  H3  BGLC   35     -13.818 -11.367 -76.917  1.00  0.00      CEL5
ATOM   4100  O3  BGLC   35     -14.708 -12.972 -77.855  1.00  0.00      CEL5
ATOM   4101  HO3 BGLC   35     -14.359 -12.620 -78.677  1.00  0.00      CEL5
ATOM   4102  C4  BGLC   35     -15.862 -10.920 -77.420  1.00  0.00      CEL5
ATOM   4103  H4  BGLC   35     -16.826 -11.472 -77.456  1.00  0.00      CEL5
ATOM   4104  O4  BGLC   35     -15.595 -10.337 -78.708  1.00  0.00      CEL5
ATOM   4105  C6  BGLC   35     -17.271  -8.943 -76.574  1.00  0.00      CEL5
ATOM   4106  H61 BGLC   35     -18.161  -9.581 -76.384  1.00  0.00      CEL5
ATOM   4107  H62 BGLC   35     -17.246  -8.154 -75.793  1.00  0.00      CEL5
ATOM   4108  O6  BGLC   35     -17.437  -8.311 -77.845  1.00  0.00      CEL5
ATOM   4109  HO6 BGLC   35     -17.156  -8.903 -78.546  1.00  0.00      CEL5
ATOM   4110  C1  BGLC   36     -15.954 -11.071 -79.862  1.00  0.00      CEL5
ATOM   4111  H1  BGLC   36     -16.855 -11.694 -79.678  1.00  0.00      CEL5
ATOM   4112  C5  BGLC   36     -15.088 -12.575 -81.532  1.00  0.00      CEL5
ATOM   4113  H5  BGLC   36     -15.979 -13.227 -81.412  1.00  0.00      CEL5
ATOM   4114  O5  BGLC   36     -14.848 -11.859 -80.311  1.00  0.00      CEL5
ATOM   4115  C2  BGLC   36     -16.210 -10.039 -80.943  1.00  0.00      CEL5
ATOM   4116  H2  BGLC   36     -15.315  -9.385 -81.014  1.00  0.00      CEL5
ATOM   4117  O2  BGLC   36     -17.332  -9.235 -80.589  1.00  0.00      CEL5
ATOM   4118  HO2 BGLC   36     -17.636  -8.763 -81.368  1.00  0.00      CEL5
ATOM   4119  C3  BGLC   36     -16.444 -10.684 -82.298  1.00  0.00      CEL5
ATOM   4120  H3  BGLC   36     -17.361 -11.306 -82.214  1.00  0.00      CEL5
ATOM   4121  O3  BGLC   36     -16.665  -9.719 -83.328  1.00  0.00      CEL5
ATOM   4122  HO3 BGLC   36     -16.556 -10.162 -84.173  1.00  0.00      CEL5
ATOM   4123  C4  BGLC   36     -15.305 -11.591 -82.671  1.00  0.00      CEL5
ATOM   4124  H4  BGLC   36     -14.375 -10.997 -82.792  1.00  0.00      CEL5
ATOM   4125  O4  BGLC   36     -15.616 -12.317 -83.872  1.00  0.00      CEL5
ATOM   4126  C6  BGLC   36     -13.854 -13.436 -81.658  1.00  0.00      CEL5
ATOM   4127  H61 BGLC   36     -12.955 -12.797 -81.788  1.00  0.00      CEL5
ATOM   4128  H62 BGLC   36     -13.737 -13.982 -80.697  1.00  0.00      CEL5
ATOM   4129  O6  BGLC   36     -13.910 -14.397 -82.715  1.00  0.00      CEL5
ATOM   4130  HO6 BGLC   36     -13.324 -15.119 -82.477  1.00  0.00      CEL5
ATOM   4131  C1  BGLC   37     -15.169 -11.789 -85.102  1.00  0.00      CEL5
ATOM   4132  H1  BGLC   37     -14.206 -11.246 -84.989  1.00  0.00      CEL5
ATOM   4133  C5  BGLC   37     -15.855 -10.488 -86.999  1.00  0.00      CEL5
ATOM   4134  H5  BGLC   37     -14.906  -9.913 -86.942  1.00  0.00      CEL5
ATOM   4135  O5  BGLC   37     -16.201 -10.975 -85.689  1.00  0.00      CEL5
ATOM   4136  C2  BGLC   37     -15.003 -13.003 -85.998  1.00  0.00      CEL5
ATOM   4137  H2  BGLC   37     -15.983 -13.524 -86.042  1.00  0.00      CEL5
ATOM   4138  O2  BGLC   37     -14.056 -13.927 -85.462  1.00  0.00      CEL5
ATOM   4139  HO2 BGLC   37     -14.132 -13.957 -84.505  1.00  0.00      CEL5
ATOM   4140  C3  BGLC   37     -14.620 -12.597 -87.414  1.00  0.00      CEL5
ATOM   4141  H3  BGLC   37     -13.647 -12.062 -87.376  1.00  0.00      CEL5
ATOM   4142  O3  BGLC   37     -14.464 -13.735 -88.262  1.00  0.00      CEL5
ATOM   4143  HO3 BGLC   37     -13.642 -14.170 -88.023  1.00  0.00      CEL5
ATOM   4144  C4  BGLC   37     -15.660 -11.651 -87.962  1.00  0.00      CEL5
ATOM   4145  H4  BGLC   37     -16.624 -12.198 -88.036  1.00  0.00      CEL5
ATOM   4146  O4  BGLC   37     -15.332 -11.055 -89.228  1.00  0.00      CEL5
ATOM   4147  C6  BGLC   37     -16.966  -9.568 -87.482  1.00  0.00      CEL5
ATOM   4148  H61 BGLC   37     -16.823  -9.329 -88.557  1.00  0.00      CEL5
ATOM   4149  H62 BGLC   37     -17.935 -10.102 -87.383  1.00  0.00      CEL5
ATOM   4150  O6  BGLC   37     -17.046  -8.333 -86.770  1.00  0.00      CEL5
ATOM   4151  HO6 BGLC   37     -16.160  -7.985 -86.650  1.00  0.00      CEL5
ATOM   4152  C1  BGLC   38     -15.810 -11.693 -90.393  1.00  0.00      CEL5
ATOM   4153  H1  BGLC   38     -16.770 -12.220 -90.207  1.00  0.00      CEL5
ATOM   4154  C5  BGLC   38     -15.128 -13.236 -92.120  1.00  0.00      CEL5
ATOM   4155  H5  BGLC   38     -16.079 -13.801 -92.017  1.00  0.00      CEL5
ATOM   4156  O5  BGLC   38     -14.808 -12.580 -90.890  1.00  0.00      CEL5
ATOM   4157  C2  BGLC   38     -15.976 -10.608 -91.445  1.00  0.00      CEL5
ATOM   4158  H2  BGLC   38     -15.011 -10.062 -91.527  1.00  0.00      CEL5
ATOM   4159  O2  BGLC   38     -16.991  -9.669 -91.086  1.00  0.00      CEL5
ATOM   4160  HO2 BGLC   38     -17.358  -9.326 -91.904  1.00  0.00      CEL5
ATOM   4161  C3  BGLC   38     -16.306 -11.207 -92.800  1.00  0.00      CEL5
ATOM   4162  H3  BGLC   38     -17.267 -11.756 -92.701  1.00  0.00      CEL5
ATOM   4163  O3  BGLC   38     -16.491 -10.201 -93.795  1.00  0.00      CEL5
ATOM   4164  HO3 BGLC   38     -16.453 -10.632 -94.651  1.00  0.00      CEL5
ATOM   4165  C4  BGLC   38     -15.253 -12.197 -93.221  1.00  0.00      CEL5
ATOM   4166  H4  BGLC   38     -14.273 -11.682 -93.322  1.00  0.00      CEL5
ATOM   4167  O4  BGLC   38     -15.616 -12.850 -94.447  1.00  0.00      CEL5
ATOM   4168  C6  BGLC   38     -13.972 -14.204 -92.234  1.00  0.00      CEL5
ATOM   4169  H61 BGLC   38     -13.020 -13.646 -92.105  1.00  0.00      CEL5
ATOM   4170  H62 BGLC   38     -14.049 -14.917 -91.386  1.00  0.00      CEL5
ATOM   4171  O6  BGLC   38     -13.913 -14.952 -93.453  1.00  0.00      CEL5
ATOM   4172  HO6 BGLC   38     -13.283 -15.661 -93.306  1.00  0.00      CEL5
ATOM   4173  C1  BGLC   39     -15.194 -12.256 -95.655  1.00  0.00      CEL5
ATOM   4174  H1  BGLC   39     -14.215 -11.742 -95.546  1.00  0.00      CEL5
ATOM   4175  C5  BGLC   39     -15.938 -10.792 -97.414  1.00  0.00      CEL5
ATOM   4176  H5  BGLC   39     -15.009 -10.186 -97.343  1.00  0.00      CEL5
ATOM   4177  O5  BGLC   39     -16.230 -11.392 -96.142  1.00  0.00      CEL5
ATOM   4178  C2  BGLC   39     -15.117 -13.394 -96.647  1.00  0.00      CEL5
ATOM   4179  H2  BGLC   39     -16.123 -13.860 -96.718  1.00  0.00      CEL5
ATOM   4180  O2  BGLC   39     -14.222 -14.407 -96.194  1.00  0.00      CEL5
ATOM   4181  HO2 BGLC   39     -14.247 -14.447 -95.235  1.00  0.00      CEL5
ATOM   4182  C3  BGLC   39     -14.734 -12.868 -98.021  1.00  0.00      CEL5
ATOM   4183  H3  BGLC   39     -13.756 -12.347 -97.935  1.00  0.00      CEL5
ATOM   4184  O3  BGLC   39     -14.586 -13.913 -98.979  1.00  0.00      CEL5
ATOM   4185  HO3 BGLC   39     -14.381 -13.506 -99.824  1.00  0.00      CEL5
ATOM   4186  C4  BGLC   39     -15.772 -11.871 -98.480  1.00  0.00      CEL5
ATOM   4187  H4  BGLC   39     -16.747 -12.392 -98.588  1.00  0.00      CEL5
ATOM   4188  O4  BGLC   39     -15.416 -11.236 -99.717  1.00  0.00      CEL5
ATOM   4189  C6  BGLC   39     -17.129  -9.877 -97.611  1.00  0.00      CEL5
ATOM   4190  H61 BGLC   39     -18.067 -10.472 -97.601  1.00  0.00      CEL5
ATOM   4191  H62 BGLC   39     -17.166  -9.178 -96.749  1.00  0.00      CEL5
ATOM   4192  O6  BGLC   39     -17.088  -9.095 -98.804  1.00  0.00      CEL5
ATOM   4193  HO6 BGLC   39     -16.902  -9.638 -99.573  1.00  0.00      CEL5
ATOM   4194  C1  BGLC   40     -15.802 -11.867-100.918  1.00  0.00      CEL5
ATOM   4195  H1  BGLC   40     -16.781 -12.381-100.808  1.00  0.00      CEL5
ATOM   4196  C5  BGLC   40     -15.079 -13.403-102.602  1.00  0.00      CEL5
ATOM   4197  H5  BGLC   40     -16.084 -13.876-102.555  1.00  0.00      CEL5
ATOM   4198  O5  BGLC   40     -14.775 -12.767-101.352  1.00  0.00      CEL5
ATOM   4199  C2  BGLC   40     -15.886 -10.759-101.951  1.00  0.00      CEL5
ATOM   4200  H2  BGLC   40     -14.923 -10.205-101.942  1.00  0.00      CEL5
ATOM   4201  O2  BGLC   40     -16.927  -9.850-101.606  1.00  0.00      CEL5
ATOM   4202  HO2 BGLC   40     -17.320  -9.517-102.416  1.00  0.00      CEL5
ATOM   4203  C3  BGLC   40     -16.110 -11.299-103.352  1.00  0.00      CEL5
ATOM   4204  H3  BGLC   40     -17.107 -11.788-103.375  1.00  0.00      CEL5
ATOM   4205  O3  BGLC   40     -16.124 -10.255-104.327  1.00  0.00      CEL5
ATOM   4206  HO3 BGLC   40     -15.995 -10.676-105.181  1.00  0.00      CEL5
ATOM   4207  C4  BGLC   40     -15.070 -12.341-103.693  1.00  0.00      CEL5
ATOM   4208  H4  BGLC   40     -14.066 -11.867-103.719  1.00  0.00      CEL5
ATOM   4209  O4  BGLC   40     -15.332 -12.921-104.970  1.00  0.00      CEL5
ATOM   4210  HO4 BGLC   40     -14.805 -13.722-104.993  1.00  0.00      CEL5
ATOM   4211  C6  BGLC   40     -14.038 -14.498-102.723  1.00  0.00      CEL5
ATOM   4212  H61 BGLC   40     -13.049 -14.120-102.386  1.00  0.00      CEL5
ATOM   4213  H62 BGLC   40     -14.318 -15.321-102.031  1.00  0.00      CEL5
ATOM   4214  O6  BGLC   40     -13.890 -15.033-104.040  1.00  0.00      CEL5
ATOM   4215  HO6 BGLC   40     -13.294 -15.782-103.970  1.00  0.00      CEL5
ATOM   4216  C1  BGLC    1       0.848 -14.797  99.589  1.00  0.00      CEL5
ATOM   4217  H1  BGLC    1      -0.165 -14.346  99.663  1.00  0.00      CEL5
ATOM   4218  O1  BGLC    1       1.733 -13.909 100.207  1.00  0.00      CEL5
ATOM   4219  HO1 BGLC    1       1.842 -13.176  99.597  1.00  0.00      CEL5
ATOM   4220  C5  BGLC    1      -0.279 -16.822  99.804  1.00  0.00      CEL5
ATOM   4221  H5  BGLC    1      -1.187 -16.217 100.012  1.00  0.00      CEL5
ATOM   4222  O5  BGLC    1       0.859 -16.068 100.221  1.00  0.00      CEL5
ATOM   4223  C2  BGLC    1       1.233 -15.035  98.136  1.00  0.00      CEL5
ATOM   4224  H2  BGLC    1       2.213 -15.558  98.135  1.00  0.00      CEL5
ATOM   4225  O2  BGLC    1       1.393 -13.797  97.425  1.00  0.00      CEL5
ATOM   4226  HO2 BGLC    1       1.538 -13.955  96.489  1.00  0.00      CEL5
ATOM   4227  C3  BGLC    1       0.215 -15.940  97.453  1.00  0.00      CEL5
ATOM   4228  H3  BGLC    1      -0.694 -15.337  97.241  1.00  0.00      CEL5
ATOM   4229  O3  BGLC    1       0.728 -16.415  96.209  1.00  0.00      CEL5
ATOM   4230  HO3 BGLC    1       0.698 -15.724  95.543  1.00  0.00      CEL5
ATOM   4231  C4  BGLC    1      -0.233 -17.116  98.310  1.00  0.00      CEL5
ATOM   4232  H4  BGLC    1       0.488 -17.949  98.164  1.00  0.00      CEL5
ATOM   4233  O4  BGLC    1      -1.582 -17.558  98.072  1.00  0.00      CEL5
ATOM   4234  C6  BGLC    1      -0.317 -18.102 100.618  1.00  0.00      CEL5
ATOM   4235  H61 BGLC    1      -0.499 -18.969  99.947  1.00  0.00      CEL5
ATOM   4236  H62 BGLC    1       0.670 -18.267 101.101  1.00  0.00      CEL5
ATOM   4237  O6  BGLC    1      -1.341 -18.097 101.620  1.00  0.00      CEL5
ATOM   4238  HO6 BGLC    1      -2.137 -17.723 101.235  1.00  0.00      CEL5
ATOM   4239  C1  BGLC    2      -1.924 -18.216  96.879  1.00  0.00      CEL5
ATOM   4240  H1  BGLC    2      -2.705 -18.964  97.134  1.00  0.00      CEL5
ATOM   4241  C5  BGLC    2      -1.179 -19.656  95.171  1.00  0.00      CEL5
ATOM   4242  H5  BGLC    2      -2.000 -20.370  95.397  1.00  0.00      CEL5
ATOM   4243  O5  BGLC    2      -0.821 -18.929  96.344  1.00  0.00      CEL5
ATOM   4244  C2  BGLC    2      -2.489 -17.235  95.860  1.00  0.00      CEL5
ATOM   4245  H2  BGLC    2      -1.721 -16.464  95.633  1.00  0.00      CEL5
ATOM   4246  O2  BGLC    2      -3.623 -16.557  96.407  1.00  0.00      CEL5
ATOM   4247  HO2 BGLC    2      -3.325 -15.753  96.839  1.00  0.00      CEL5
ATOM   4248  C3  BGLC    2      -2.805 -17.931  94.534  1.00  0.00      CEL5
ATOM   4249  H3  BGLC    2      -3.632 -18.653  94.702  1.00  0.00      CEL5
ATOM   4250  O3  BGLC    2      -3.231 -17.022  93.523  1.00  0.00      CEL5
ATOM   4251  HO3 BGLC    2      -3.050 -17.399  92.659  1.00  0.00      CEL5
ATOM   4252  C4  BGLC    2      -1.589 -18.693  94.071  1.00  0.00      CEL5
ATOM   4253  H4  BGLC    2      -0.753 -17.984  93.891  1.00  0.00      CEL5
ATOM   4254  O4  BGLC    2      -1.834 -19.489  92.906  1.00  0.00      CEL5
ATOM   4255  C6  BGLC    2       0.081 -20.395  94.862  1.00  0.00      CEL5
ATOM   4256  H61 BGLC    2       0.745 -19.663  94.354  1.00  0.00      CEL5
ATOM   4257  H62 BGLC    2       0.567 -20.742  95.799  1.00  0.00      CEL5
ATOM   4258  O6  BGLC    2      -0.122 -21.537  94.039  1.00  0.00      CEL5
ATOM   4259  HO6 BGLC    2      -0.247 -21.245  93.133  1.00  0.00      CEL5
ATOM   4260  C1  BGLC    3      -1.450 -18.968  91.655  1.00  0.00      CEL5
ATOM   4261  H1  BGLC    3      -0.600 -18.258  91.749  1.00  0.00      CEL5
ATOM   4262  C5  BGLC    3      -2.252 -17.775  89.745  1.00  0.00      CEL5
ATOM   4263  H5  BGLC    3      -1.486 -16.980  89.868  1.00  0.00      CEL5
ATOM   4264  O5  BGLC    3      -2.572 -18.332  91.038  1.00  0.00      CEL5
ATOM   4265  C2  BGLC    3      -1.101 -20.138  90.744  1.00  0.00      CEL5
ATOM   4266  H2  BGLC    3      -2.030 -20.706  90.523  1.00  0.00      CEL5
ATOM   4267  O2  BGLC    3      -0.192 -21.079  91.319  1.00  0.00      CEL5
ATOM   4268  HO2 BGLC    3       0.185 -21.538  90.565  1.00  0.00      CEL5
ATOM   4269  C3  BGLC    3      -0.578 -19.594  89.431  1.00  0.00      CEL5
ATOM   4270  H3  BGLC    3       0.254 -18.890  89.646  1.00  0.00      CEL5
ATOM   4271  O3  BGLC    3      -0.058 -20.628  88.592  1.00  0.00      CEL5
ATOM   4272  HO3 BGLC    3       0.198 -20.262  87.742  1.00  0.00      CEL5
ATOM   4273  C4  BGLC    3      -1.715 -18.846  88.785  1.00  0.00      CEL5
ATOM   4274  H4  BGLC    3      -2.552 -19.550  88.589  1.00  0.00      CEL5
ATOM   4275  O4  BGLC    3      -1.315 -18.232  87.558  1.00  0.00      CEL5
ATOM   4276  C6  BGLC    3      -3.555 -17.147  89.303  1.00  0.00      CEL5
ATOM   4277  H61 BGLC    3      -4.305 -17.940  89.096  1.00  0.00      CEL5
ATOM   4278  H62 BGLC    3      -3.955 -16.520  90.129  1.00  0.00      CEL5
ATOM   4279  O6  BGLC    3      -3.422 -16.318  88.151  1.00  0.00      CEL5
ATOM   4280  HO6 BGLC    3      -4.051 -15.599  88.246  1.00  0.00      CEL5
ATOM   4281  C1  BGLC    4      -1.325 -19.043  86.405  1.00  0.00      CEL5
ATOM   4282  H1  BGLC    4      -1.890 -19.986  86.567  1.00  0.00      CEL5
ATOM   4283  C5  BGLC    4       0.062 -20.165  84.846  1.00  0.00      CEL5
ATOM   4284  H5  BGLC    4      -0.501 -21.098  85.060  1.00  0.00      CEL5
ATOM   4285  O5  BGLC    4       0.020 -19.316  86.012  1.00  0.00      CEL5
ATOM   4286  C2  BGLC    4      -1.981 -18.228  85.321  1.00  0.00      CEL5
ATOM   4287  H2  BGLC    4      -1.391 -17.297  85.182  1.00  0.00      CEL5
ATOM   4288  O2  BGLC    4      -3.303 -17.857  85.735  1.00  0.00      CEL5
ATOM   4289  HO2 BGLC    4      -3.228 -17.262  86.484  1.00  0.00      CEL5
ATOM   4290  C3  BGLC    4      -1.977 -18.982  83.996  1.00  0.00      CEL5
ATOM   4291  H3  BGLC    4      -2.639 -19.869  84.096  1.00  0.00      CEL5
ATOM   4292  O3  BGLC    4      -2.492 -18.168  82.949  1.00  0.00      CEL5
ATOM   4293  HO3 BGLC    4      -2.352 -18.636  82.123  1.00  0.00      CEL5
ATOM   4294  C4  BGLC    4      -0.583 -19.472  83.649  1.00  0.00      CEL5
ATOM   4295  H4  BGLC    4       0.052 -18.601  83.380  1.00  0.00      CEL5
ATOM   4296  O4  BGLC    4      -0.582 -20.434  82.582  1.00  0.00      CEL5
ATOM   4297  C6  BGLC    4       1.501 -20.555  84.566  1.00  0.00      CEL5
ATOM   4298  H61 BGLC    4       1.529 -21.359  83.799  1.00  0.00      CEL5
ATOM   4299  H62 BGLC    4       2.028 -19.676  84.137  1.00  0.00      CEL5
ATOM   4300  O6  BGLC    4       2.193 -20.991  85.746  1.00  0.00      CEL5
ATOM   4301  HO6 BGLC    4       2.451 -20.202  86.228  1.00  0.00      CEL5
ATOM   4302  C1  BGLC    5      -0.401 -19.950  81.266  1.00  0.00      CEL5
ATOM   4303  H1  BGLC    5       0.391 -19.171  81.243  1.00  0.00      CEL5
ATOM   4304  C5  BGLC    5      -1.553 -18.873  79.460  1.00  0.00      CEL5
ATOM   4305  H5  BGLC    5      -0.811 -18.046  79.470  1.00  0.00      CEL5
ATOM   4306  O5  BGLC    5      -1.651 -19.451  80.774  1.00  0.00      CEL5
ATOM   4307  C2  BGLC    5      -0.014 -21.103  80.344  1.00  0.00      CEL5
ATOM   4308  H2  BGLC    5      -0.851 -21.833  80.327  1.00  0.00      CEL5
ATOM   4309  O2  BGLC    5       1.142 -21.802  80.818  1.00  0.00      CEL5
ATOM   4310  HO2 BGLC    5       1.296 -22.531  80.213  1.00  0.00      CEL5
ATOM   4311  C3  BGLC    5       0.178 -20.568  78.925  1.00  0.00      CEL5
ATOM   4312  H3  BGLC    5       0.966 -19.786  78.958  1.00  0.00      CEL5
ATOM   4313  O3  BGLC    5       0.623 -21.565  78.008  1.00  0.00      CEL5
ATOM   4314  HO3 BGLC    5       0.694 -21.170  77.136  1.00  0.00      CEL5
ATOM   4315  C4  BGLC    5      -1.111 -19.935  78.449  1.00  0.00      CEL5
ATOM   4316  H4  BGLC    5      -1.905 -20.710  78.394  1.00  0.00      CEL5
ATOM   4317  O4  BGLC    5      -0.959 -19.305  77.171  1.00  0.00      CEL5
ATOM   4318  C6  BGLC    5      -2.933 -18.282  79.240  1.00  0.00      CEL5
ATOM   4319  H61 BGLC    5      -3.682 -19.102  79.239  1.00  0.00      CEL5
ATOM   4320  H62 BGLC    5      -3.175 -17.606  80.088  1.00  0.00      CEL5
ATOM   4321  O6  BGLC    5      -3.050 -17.532  78.032  1.00  0.00      CEL5
ATOM   4322  HO6 BGLC    5      -3.668 -16.806  78.145  1.00  0.00      CEL5
ATOM   4323  C1  BGLC    6      -1.036 -20.105  76.006  1.00  0.00      CEL5
ATOM   4324  H1  BGLC    6      -1.644 -21.020  76.172  1.00  0.00      CEL5
ATOM   4325  C5  BGLC    6       0.312 -21.165  74.334  1.00  0.00      CEL5
ATOM   4326  H5  BGLC    6      -0.241 -22.114  74.499  1.00  0.00      CEL5
ATOM   4327  O5  BGLC    6       0.294 -20.421  75.574  1.00  0.00      CEL5
ATOM   4328  C2  BGLC    6      -1.673 -19.225  74.949  1.00  0.00      CEL5
ATOM   4329  H2  BGLC    6      -1.030 -18.332  74.795  1.00  0.00      CEL5
ATOM   4330  O2  BGLC    6      -2.949 -18.755  75.402  1.00  0.00      CEL5
ATOM   4331  HO2 BGLC    6      -2.817 -18.217  76.186  1.00  0.00      CEL5
ATOM   4332  C3  BGLC    6      -1.753 -19.956  73.616  1.00  0.00      CEL5
ATOM   4333  H3  BGLC    6      -2.398 -20.852  73.736  1.00  0.00      CEL5
ATOM   4334  O3  BGLC    6      -2.325 -19.139  72.600  1.00  0.00      CEL5
ATOM   4335  HO3 BGLC    6      -2.078 -19.511  71.750  1.00  0.00      CEL5
ATOM   4336  C4  BGLC    6      -0.375 -20.411  73.200  1.00  0.00      CEL5
ATOM   4337  H4  BGLC    6       0.238 -19.519  72.951  1.00  0.00      CEL5
ATOM   4338  O4  BGLC    6      -0.411 -21.313  72.086  1.00  0.00      CEL5
ATOM   4339  C6  BGLC    6       1.744 -21.536  73.981  1.00  0.00      CEL5
ATOM   4340  H61 BGLC    6       2.251 -22.009  74.849  1.00  0.00      CEL5
ATOM   4341  H62 BGLC    6       1.740 -22.268  73.144  1.00  0.00      CEL5
ATOM   4342  O6  BGLC    6       2.508 -20.400  73.587  1.00  0.00      CEL5
ATOM   4343  HO6 BGLC    6       3.331 -20.662  73.168  1.00  0.00      CEL5
ATOM   4344  C1  BGLC    7      -0.192 -20.750  70.809  1.00  0.00      CEL5
ATOM   4345  H1  BGLC    7       0.587 -19.959  70.849  1.00  0.00      CEL5
ATOM   4346  C5  BGLC    7      -1.314 -19.659  68.988  1.00  0.00      CEL5
ATOM   4347  H5  BGLC    7      -0.548 -18.854  68.992  1.00  0.00      CEL5
ATOM   4348  O5  BGLC    7      -1.434 -20.249  70.297  1.00  0.00      CEL5
ATOM   4349  C2  BGLC    7       0.244 -21.870  69.871  1.00  0.00      CEL5
ATOM   4350  H2  BGLC    7      -0.580 -22.614  69.837  1.00  0.00      CEL5
ATOM   4351  O2  BGLC    7       1.392 -22.582  70.364  1.00  0.00      CEL5
ATOM   4352  HO2 BGLC    7       2.171 -22.020  70.384  1.00  0.00      CEL5
ATOM   4353  C3  BGLC    7       0.416 -21.331  68.448  1.00  0.00      CEL5
ATOM   4354  H3  BGLC    7       1.186 -20.531  68.494  1.00  0.00      CEL5
ATOM   4355  O3  BGLC    7       0.880 -22.313  67.524  1.00  0.00      CEL5
ATOM   4356  HO3 BGLC    7       0.851 -21.940  66.640  1.00  0.00      CEL5
ATOM   4357  C4  BGLC    7      -0.878 -20.709  67.967  1.00  0.00      CEL5
ATOM   4358  H4  BGLC    7      -1.673 -21.481  67.899  1.00  0.00      CEL5
ATOM   4359  O4  BGLC    7      -0.719 -20.055  66.700  1.00  0.00      CEL5
ATOM   4360  C6  BGLC    7      -2.667 -19.016  68.761  1.00  0.00      CEL5
ATOM   4361  H61 BGLC    7      -3.439 -19.811  68.684  1.00  0.00      CEL5
ATOM   4362  H62 BGLC    7      -2.915 -18.392  69.646  1.00  0.00      CEL5
ATOM   4363  O6  BGLC    7      -2.720 -18.176  67.606  1.00  0.00      CEL5
ATOM   4364  HO6 BGLC    7      -3.362 -17.475  67.739  1.00  0.00      CEL5
ATOM   4365  C1  BGLC    8      -0.884 -20.793  65.507  1.00  0.00      CEL5
ATOM   4366  H1  BGLC    8      -1.576 -21.651  65.650  1.00  0.00      CEL5
ATOM   4367  C5  BGLC    8       0.306 -21.895  63.745  1.00  0.00      CEL5
ATOM   4368  H5  BGLC    8      -0.365 -22.772  63.861  1.00  0.00      CEL5
ATOM   4369  O5  BGLC    8       0.401 -21.221  65.022  1.00  0.00      CEL5
ATOM   4370  C2  BGLC    8      -1.461 -19.798  64.511  1.00  0.00      CEL5
ATOM   4371  H2  BGLC    8      -0.744 -18.957  64.395  1.00  0.00      CEL5
ATOM   4372  O2  BGLC    8      -2.694 -19.249  64.990  1.00  0.00      CEL5
ATOM   4373  HO2 BGLC    8      -2.542 -18.805  65.827  1.00  0.00      CEL5
ATOM   4374  C3  BGLC    8      -1.613 -20.453  63.149  1.00  0.00      CEL5
ATOM   4375  H3  BGLC    8      -2.294 -21.324  63.256  1.00  0.00      CEL5
ATOM   4376  O3  BGLC    8      -2.177 -19.578  62.180  1.00  0.00      CEL5
ATOM   4377  HO3 BGLC    8      -2.084 -20.000  61.322  1.00  0.00      CEL5
ATOM   4378  C4  BGLC    8      -0.271 -20.961  62.695  1.00  0.00      CEL5
ATOM   4379  H4  BGLC    8       0.433 -20.110  62.571  1.00  0.00      CEL5
ATOM   4380  O4  BGLC    8      -0.341 -21.712  61.484  1.00  0.00      CEL5
ATOM   4381  C6  BGLC    8       1.680 -22.398  63.345  1.00  0.00      CEL5
ATOM   4382  H61 BGLC    8       2.244 -21.584  62.842  1.00  0.00      CEL5
ATOM   4383  H62 BGLC    8       2.239 -22.715  64.251  1.00  0.00      CEL5
ATOM   4384  O6  BGLC    8       1.635 -23.518  62.464  1.00  0.00      CEL5
ATOM   4385  HO6 BGLC    8       1.558 -23.200  61.561  1.00  0.00      CEL5
ATOM   4386  C1  BGLC    9      -0.194 -21.011  60.270  1.00  0.00      CEL5
ATOM   4387  H1  BGLC    9       0.485 -20.138  60.378  1.00  0.00      CEL5
ATOM   4388  C5  BGLC    9      -1.491 -19.996  58.519  1.00  0.00      CEL5
ATOM   4389  H5  BGLC    9      -0.858 -19.083  58.531  1.00  0.00      CEL5
ATOM   4390  O5  BGLC    9      -1.496 -20.613  59.817  1.00  0.00      CEL5
ATOM   4391  C2  BGLC    9       0.388 -22.003  59.277  1.00  0.00      CEL5
ATOM   4392  H2  BGLC    9      -0.296 -22.877  59.218  1.00  0.00      CEL5
ATOM   4393  O2  BGLC    9       1.662 -22.491  59.723  1.00  0.00      CEL5
ATOM   4394  HO2 BGLC    9       2.034 -23.024  59.016  1.00  0.00      CEL5
ATOM   4395  C3  BGLC    9       0.450 -21.368  57.895  1.00  0.00      CEL5
ATOM   4396  H3  BGLC    9       1.085 -20.458  57.957  1.00  0.00      CEL5
ATOM   4397  O3  BGLC    9       1.036 -22.231  56.929  1.00  0.00      CEL5
ATOM   4398  HO3 BGLC    9       0.917 -21.851  56.055  1.00  0.00      CEL5
ATOM   4399  C4  BGLC    9      -0.944 -20.967  57.477  1.00  0.00      CEL5
ATOM   4400  H4  BGLC    9      -1.606 -21.858  57.445  1.00  0.00      CEL5
ATOM   4401  O4  BGLC    9      -0.964 -20.311  56.209  1.00  0.00      CEL5
ATOM   4402  C6  BGLC    9      -2.930 -19.576  58.323  1.00  0.00      CEL5
ATOM   4403  H61 BGLC    9      -3.553 -20.493  58.255  1.00  0.00      CEL5
ATOM   4404  H62 BGLC    9      -3.269 -19.002  59.212  1.00  0.00      CEL5
ATOM   4405  O6  BGLC    9      -3.131 -18.770  57.162  1.00  0.00      CEL5
ATOM   4406  HO6 BGLC    9      -3.740 -18.048  57.335  1.00  0.00      CEL5
ATOM   4407  C1  BGLC   10      -1.070 -21.073  55.027  1.00  0.00      CEL5
ATOM   4408  H1  BGLC   10      -1.665 -21.998  55.189  1.00  0.00      CEL5
ATOM   4409  C5  BGLC   10       0.191 -22.062  53.279  1.00  0.00      CEL5
ATOM   4410  H5  BGLC   10      -0.430 -22.973  53.412  1.00  0.00      CEL5
ATOM   4411  O5  BGLC   10       0.242 -21.360  54.532  1.00  0.00      CEL5
ATOM   4412  C2  BGLC   10      -1.748 -20.168  54.011  1.00  0.00      CEL5
ATOM   4413  H2  BGLC   10      -1.115 -19.263  53.890  1.00  0.00      CEL5
ATOM   4414  O2  BGLC   10      -3.026 -19.734  54.484  1.00  0.00      CEL5
ATOM   4415  HO2 BGLC   10      -2.913 -19.318  55.342  1.00  0.00      CEL5
ATOM   4416  C3  BGLC   10      -1.818 -20.825  52.642  1.00  0.00      CEL5
ATOM   4417  H3  BGLC   10      -2.405 -21.764  52.728  1.00  0.00      CEL5
ATOM   4418  O3  BGLC   10      -2.436 -20.003  51.660  1.00  0.00      CEL5
ATOM   4419  HO3 BGLC   10      -2.269 -20.413  50.808  1.00  0.00      CEL5
ATOM   4420  C4  BGLC   10      -0.431 -21.191  52.207  1.00  0.00      CEL5
ATOM   4421  H4  BGLC   10       0.197 -20.281  52.094  1.00  0.00      CEL5
ATOM   4422  O4  BGLC   10      -0.438 -21.938  50.993  1.00  0.00      CEL5
ATOM   4423  C6  BGLC   10       1.592 -22.483  52.933  1.00  0.00      CEL5
ATOM   4424  H61 BGLC   10       2.148 -21.646  52.459  1.00  0.00      CEL5
ATOM   4425  H62 BGLC   10       2.128 -22.797  53.854  1.00  0.00      CEL5
ATOM   4426  O6  BGLC   10       1.578 -23.595  52.051  1.00  0.00      CEL5
ATOM   4427  HO6 BGLC   10       1.505 -23.279  51.147  1.00  0.00      CEL5
ATOM   4428  C1  BGLC   11      -0.244 -21.232  49.787  1.00  0.00      CEL5
ATOM   4429  H1  BGLC   11       0.443 -20.371  49.924  1.00  0.00      CEL5
ATOM   4430  C5  BGLC   11      -1.462 -20.243  47.954  1.00  0.00      CEL5
ATOM   4431  H5  BGLC   11      -0.874 -19.301  47.998  1.00  0.00      CEL5
ATOM   4432  O5  BGLC   11      -1.520 -20.833  49.267  1.00  0.00      CEL5
ATOM   4433  C2  BGLC   11       0.341 -22.228  48.808  1.00  0.00      CEL5
ATOM   4434  H2  BGLC   11      -0.391 -23.053  48.671  1.00  0.00      CEL5
ATOM   4435  O2  BGLC   11       1.538 -22.827  49.313  1.00  0.00      CEL5
ATOM   4436  HO2 BGLC   11       1.928 -23.328  48.593  1.00  0.00      CEL5
ATOM   4437  C3  BGLC   11       0.539 -21.556  47.459  1.00  0.00      CEL5
ATOM   4438  H3  BGLC   11       1.136 -20.631  47.608  1.00  0.00      CEL5
ATOM   4439  O3  BGLC   11       1.264 -22.374  46.551  1.00  0.00      CEL5
ATOM   4440  HO3 BGLC   11       2.181 -22.089  46.551  1.00  0.00      CEL5
ATOM   4441  C4  BGLC   11      -0.818 -21.167  46.918  1.00  0.00      CEL5
ATOM   4442  H4  BGLC   11      -1.451 -22.072  46.803  1.00  0.00      CEL5
ATOM   4443  O4  BGLC   11      -0.774 -20.457  45.675  1.00  0.00      CEL5
ATOM   4444  C6  BGLC   11      -2.903 -19.892  47.690  1.00  0.00      CEL5
ATOM   4445  H61 BGLC   11      -3.481 -20.837  47.603  1.00  0.00      CEL5
ATOM   4446  H62 BGLC   11      -3.308 -19.344  48.568  1.00  0.00      CEL5
ATOM   4447  O6  BGLC   11      -3.089 -19.088  46.524  1.00  0.00      CEL5
ATOM   4448  HO6 BGLC   11      -3.737 -18.399  46.687  1.00  0.00      CEL5
ATOM   4449  C1  BGLC   12      -0.802 -21.171  44.452  1.00  0.00      CEL5
ATOM   4450  H1  BGLC   12      -1.401 -22.103  44.536  1.00  0.00      CEL5
ATOM   4451  C5  BGLC   12       0.592 -22.032  42.704  1.00  0.00      CEL5
ATOM   4452  H5  BGLC   12      -0.043 -22.943  42.687  1.00  0.00      CEL5
ATOM   4453  O5  BGLC   12       0.529 -21.441  44.012  1.00  0.00      CEL5
ATOM   4454  C2  BGLC   12      -1.425 -20.214  43.443  1.00  0.00      CEL5
ATOM   4455  H2  BGLC   12      -0.823 -19.281  43.452  1.00  0.00      CEL5
ATOM   4456  O2  BGLC   12      -2.759 -19.867  43.832  1.00  0.00      CEL5
ATOM   4457  HO2 BGLC   12      -2.734 -19.563  44.743  1.00  0.00      CEL5
ATOM   4458  C3  BGLC   12      -1.348 -20.746  42.016  1.00  0.00      CEL5
ATOM   4459  H3  BGLC   12      -1.930 -21.690  41.955  1.00  0.00      CEL5
ATOM   4460  O3  BGLC   12      -1.887 -19.842  41.061  1.00  0.00      CEL5
ATOM   4461  HO3 BGLC   12      -1.729 -20.235  40.200  1.00  0.00      CEL5
ATOM   4462  C4  BGLC   12       0.084 -21.049  41.677  1.00  0.00      CEL5
ATOM   4463  H4  BGLC   12       0.706 -20.130  41.728  1.00  0.00      CEL5
ATOM   4464  O4  BGLC   12       0.258 -21.688  40.412  1.00  0.00      CEL5
ATOM   4465  C6  BGLC   12       2.022 -22.446  42.458  1.00  0.00      CEL5
ATOM   4466  H61 BGLC   12       2.112 -23.054  41.533  1.00  0.00      CEL5
ATOM   4467  H62 BGLC   12       2.645 -21.537  42.316  1.00  0.00      CEL5
ATOM   4468  O6  BGLC   12       2.494 -23.193  43.580  1.00  0.00      CEL5
ATOM   4469  HO6 BGLC   12       2.102 -22.768  44.346  1.00  0.00      CEL5
ATOM   4470  C1  BGLC   13       0.361 -20.921  39.231  1.00  0.00      CEL5
ATOM   4471  H1  BGLC   13       0.942 -19.990  39.403  1.00  0.00      CEL5
ATOM   4472  C5  BGLC   13      -0.994 -20.094  37.413  1.00  0.00      CEL5
ATOM   4473  H5  BGLC   13      -0.439 -19.132  37.398  1.00  0.00      CEL5
ATOM   4474  O5  BGLC   13      -0.957 -20.649  38.736  1.00  0.00      CEL5
ATOM   4475  C2  BGLC   13       1.094 -21.820  38.252  1.00  0.00      CEL5
ATOM   4476  H2  BGLC   13       0.561 -22.794  38.247  1.00  0.00      CEL5
ATOM   4477  O2  BGLC   13       2.430 -22.056  38.709  1.00  0.00      CEL5
ATOM   4478  HO2 BGLC   13       2.788 -22.800  38.220  1.00  0.00      CEL5
ATOM   4479  C3  BGLC   13       1.062 -21.289  36.822  1.00  0.00      CEL5
ATOM   4480  H3  BGLC   13       1.607 -20.322  36.796  1.00  0.00      CEL5
ATOM   4481  O3  BGLC   13       1.718 -22.179  35.923  1.00  0.00      CEL5
ATOM   4482  HO3 BGLC   13       1.503 -21.966  35.012  1.00  0.00      CEL5
ATOM   4483  C4  BGLC   13      -0.370 -21.052  36.406  1.00  0.00      CEL5
ATOM   4484  H4  BGLC   13      -0.944 -22.003  36.442  1.00  0.00      CEL5
ATOM   4485  O4  BGLC   13      -0.484 -20.473  35.101  1.00  0.00      CEL5
ATOM   4486  C6  BGLC   13      -2.463 -19.815  37.201  1.00  0.00      CEL5
ATOM   4487  H61 BGLC   13      -3.011 -20.777  37.108  1.00  0.00      CEL5
ATOM   4488  H62 BGLC   13      -2.867 -19.301  38.099  1.00  0.00      CEL5
ATOM   4489  O6  BGLC   13      -2.709 -18.992  36.059  1.00  0.00      CEL5
ATOM   4490  HO6 BGLC   13      -3.383 -18.334  36.244  1.00  0.00      CEL5
ATOM   4491  C1  BGLC   14      -0.662 -21.299  33.968  1.00  0.00      CEL5
ATOM   4492  H1  BGLC   14      -1.255 -22.206  34.212  1.00  0.00      CEL5
ATOM   4493  C5  BGLC   14       0.655 -22.194  32.136  1.00  0.00      CEL5
ATOM   4494  H5  BGLC   14       0.140 -23.177  32.189  1.00  0.00      CEL5
ATOM   4495  O5  BGLC   14       0.643 -21.617  33.460  1.00  0.00      CEL5
ATOM   4496  C2  BGLC   14      -1.411 -20.423  32.966  1.00  0.00      CEL5
ATOM   4497  H2  BGLC   14      -0.859 -19.467  32.839  1.00  0.00      CEL5
ATOM   4498  O2  BGLC   14      -2.699 -20.051  33.458  1.00  0.00      CEL5
ATOM   4499  HO2 BGLC   14      -2.602 -19.652  34.326  1.00  0.00      CEL5
ATOM   4500  C3  BGLC   14      -1.462 -21.050  31.584  1.00  0.00      CEL5
ATOM   4501  H3  BGLC   14      -1.999 -22.019  31.659  1.00  0.00      CEL5
ATOM   4502  O3  BGLC   14      -2.143 -20.226  30.642  1.00  0.00      CEL5
ATOM   4503  HO3 BGLC   14      -2.080 -20.664  29.790  1.00  0.00      CEL5
ATOM   4504  C4  BGLC   14      -0.061 -21.321  31.109  1.00  0.00      CEL5
ATOM   4505  H4  BGLC   14       0.506 -20.370  31.018  1.00  0.00      CEL5
ATOM   4506  O4  BGLC   14      -0.054 -21.998  29.850  1.00  0.00      CEL5
ATOM   4507  C6  BGLC   14       2.120 -22.418  31.804  1.00  0.00      CEL5
ATOM   4508  H61 BGLC   14       2.593 -21.473  31.461  1.00  0.00      CEL5
ATOM   4509  H62 BGLC   14       2.664 -22.749  32.714  1.00  0.00      CEL5
ATOM   4510  O6  BGLC   14       2.306 -23.434  30.819  1.00  0.00      CEL5
ATOM   4511  HO6 BGLC   14       2.280 -23.067  29.932  1.00  0.00      CEL5
ATOM   4512  C1  BGLC   15       0.007 -21.280  28.634  1.00  0.00      CEL5
ATOM   4513  H1  BGLC   15       0.669 -20.393  28.732  1.00  0.00      CEL5
ATOM   4514  C5  BGLC   15      -1.411 -20.401  26.875  1.00  0.00      CEL5
ATOM   4515  H5  BGLC   15      -0.872 -19.430  26.849  1.00  0.00      CEL5
ATOM   4516  O5  BGLC   15      -1.328 -20.962  28.203  1.00  0.00      CEL5
ATOM   4517  C2  BGLC   15       0.556 -22.251  27.603  1.00  0.00      CEL5
ATOM   4518  H2  BGLC   15      -0.174 -23.085  27.530  1.00  0.00      CEL5
ATOM   4519  O2  BGLC   15       1.797 -22.833  28.004  1.00  0.00      CEL5
ATOM   4520  HO2 BGLC   15       2.137 -23.306  27.241  1.00  0.00      CEL5
ATOM   4521  C3  BGLC   15       0.610 -21.626  26.218  1.00  0.00      CEL5
ATOM   4522  H3  BGLC   15       1.193 -20.681  26.266  1.00  0.00      CEL5
ATOM   4523  O3  BGLC   15       1.246 -22.476  25.269  1.00  0.00      CEL5
ATOM   4524  HO3 BGLC   15       1.086 -22.127  24.389  1.00  0.00      CEL5
ATOM   4525  C4  BGLC   15      -0.812 -21.323  25.813  1.00  0.00      CEL5
ATOM   4526  H4  BGLC   15      -1.414 -22.257  25.797  1.00  0.00      CEL5
ATOM   4527  O4  BGLC   15      -0.909 -20.680  24.539  1.00  0.00      CEL5
ATOM   4528  C6  BGLC   15      -2.884 -20.130  26.686  1.00  0.00      CEL5
ATOM   4529  H61 BGLC   15      -3.412 -21.101  26.566  1.00  0.00      CEL5
ATOM   4530  H62 BGLC   15      -3.289 -19.650  27.602  1.00  0.00      CEL5
ATOM   4531  O6  BGLC   15      -3.155 -19.282  25.566  1.00  0.00      CEL5
ATOM   4532  HO6 BGLC   15      -3.741 -18.563  25.816  1.00  0.00      CEL5
ATOM   4533  C1  BGLC   16      -1.051 -21.459  23.366  1.00  0.00      CEL5
ATOM   4534  H1  BGLC   16      -1.664 -22.367  23.551  1.00  0.00      CEL5
ATOM   4535  C5  BGLC   16       0.257 -22.363  21.540  1.00  0.00      CEL5
ATOM   4536  H5  BGLC   16      -0.274 -23.339  21.575  1.00  0.00      CEL5
ATOM   4537  O5  BGLC   16       0.250 -21.799  22.865  1.00  0.00      CEL5
ATOM   4538  C2  BGLC   16      -1.755 -20.542  22.373  1.00  0.00      CEL5
ATOM   4539  H2  BGLC   16      -1.161 -19.609  22.266  1.00  0.00      CEL5
ATOM   4540  O2  BGLC   16      -3.037 -20.131  22.856  1.00  0.00      CEL5
ATOM   4541  HO2 BGLC   16      -2.937 -19.806  23.754  1.00  0.00      CEL5
ATOM   4542  C3  BGLC   16      -1.812 -21.158  20.987  1.00  0.00      CEL5
ATOM   4543  H3  BGLC   16      -2.348 -22.128  21.065  1.00  0.00      CEL5
ATOM   4544  O3  BGLC   16      -2.488 -20.328  20.043  1.00  0.00      CEL5
ATOM   4545  HO3 BGLC   16      -2.408 -20.767  19.193  1.00  0.00      CEL5
ATOM   4546  C4  BGLC   16      -0.420 -21.461  20.513  1.00  0.00      CEL5
ATOM   4547  H4  BGLC   16       0.169 -20.522  20.444  1.00  0.00      CEL5
ATOM   4548  O4  BGLC   16      -0.409 -22.126  19.243  1.00  0.00      CEL5
ATOM   4549  C6  BGLC   16       1.722 -22.589  21.240  1.00  0.00      CEL5
ATOM   4550  H61 BGLC   16       2.215 -21.612  21.048  1.00  0.00      CEL5
ATOM   4551  H62 BGLC   16       2.211 -23.050  22.125  1.00  0.00      CEL5
ATOM   4552  O6  BGLC   16       1.939 -23.463  20.134  1.00  0.00      CEL5
ATOM   4553  HO6 BGLC   16       1.815 -22.997  19.304  1.00  0.00      CEL5
ATOM   4554  C1  BGLC   17      -0.391 -21.363  18.053  1.00  0.00      CEL5
ATOM   4555  H1  BGLC   17       0.176 -20.417  18.188  1.00  0.00      CEL5
ATOM   4556  C5  BGLC   17      -1.843 -20.497  16.326  1.00  0.00      CEL5
ATOM   4557  H5  BGLC   17      -1.314 -19.520  16.343  1.00  0.00      CEL5
ATOM   4558  O5  BGLC   17      -1.743 -21.129  17.617  1.00  0.00      CEL5
ATOM   4559  C2  BGLC   17       0.284 -22.234  17.007  1.00  0.00      CEL5
ATOM   4560  H2  BGLC   17      -0.296 -23.181  16.957  1.00  0.00      CEL5
ATOM   4561  O2  BGLC   17       1.625 -22.574  17.378  1.00  0.00      CEL5
ATOM   4562  HO2 BGLC   17       2.008 -23.051  16.639  1.00  0.00      CEL5
ATOM   4563  C3  BGLC   17       0.223 -21.583  15.631  1.00  0.00      CEL5
ATOM   4564  H3  BGLC   17       0.721 -20.594  15.719  1.00  0.00      CEL5
ATOM   4565  O3  BGLC   17       0.938 -22.325  14.648  1.00  0.00      CEL5
ATOM   4566  HO3 BGLC   17       0.669 -22.013  13.781  1.00  0.00      CEL5
ATOM   4567  C4  BGLC   17      -1.229 -21.374  15.240  1.00  0.00      CEL5
ATOM   4568  H4  BGLC   17      -1.771 -22.343  15.212  1.00  0.00      CEL5
ATOM   4569  O4  BGLC   17      -1.424 -20.688  13.996  1.00  0.00      CEL5
ATOM   4570  C6  BGLC   17      -3.315 -20.211  16.155  1.00  0.00      CEL5
ATOM   4571  H61 BGLC   17      -3.831 -21.187  16.027  1.00  0.00      CEL5
ATOM   4572  H62 BGLC   17      -3.706 -19.738  17.081  1.00  0.00      CEL5
ATOM   4573  O6  BGLC   17      -3.616 -19.352  15.051  1.00  0.00      CEL5
ATOM   4574  HO6 BGLC   17      -4.161 -18.613  15.332  1.00  0.00      CEL5
ATOM   4575  C1  BGLC   18      -1.468 -21.383  12.764  1.00  0.00      CEL5
ATOM   4576  H1  BGLC   18      -2.057 -22.321  12.859  1.00  0.00      CEL5
ATOM   4577  C5  BGLC   18       0.050 -21.968  10.957  1.00  0.00      CEL5
ATOM   4578  H5  BGLC   18      -0.361 -22.995  10.859  1.00  0.00      CEL5
ATOM   4579  O5  BGLC   18      -0.120 -21.606  12.338  1.00  0.00      CEL5
ATOM   4580  C2  BGLC   18      -2.167 -20.448  11.781  1.00  0.00      CEL5
ATOM   4581  H2  BGLC   18      -1.593 -19.497  11.755  1.00  0.00      CEL5
ATOM   4582  O2  BGLC   18      -3.477 -20.089  12.230  1.00  0.00      CEL5
ATOM   4583  HO2 BGLC   18      -3.412 -19.820  13.149  1.00  0.00      CEL5
ATOM   4584  C3  BGLC   18      -2.108 -20.959  10.349  1.00  0.00      CEL5
ATOM   4585  H3  BGLC   18      -2.561 -21.974  10.330  1.00  0.00      CEL5
ATOM   4586  O3  BGLC   18      -2.833 -20.147   9.430  1.00  0.00      CEL5
ATOM   4587  HO3 BGLC   18      -2.690 -20.556   8.573  1.00  0.00      CEL5
ATOM   4588  C4  BGLC   18      -0.653 -21.054   9.948  1.00  0.00      CEL5
ATOM   4589  H4  BGLC   18      -0.191 -20.046  10.020  1.00  0.00      CEL5
ATOM   4590  O4  BGLC   18      -0.389 -21.562   8.629  1.00  0.00      CEL5
ATOM   4591  C6  BGLC   18       1.555 -21.987  10.794  1.00  0.00      CEL5
ATOM   4592  H61 BGLC   18       1.953 -20.950  10.771  1.00  0.00      CEL5
ATOM   4593  H62 BGLC   18       2.001 -22.506  11.669  1.00  0.00      CEL5
ATOM   4594  O6  BGLC   18       1.998 -22.674   9.627  1.00  0.00      CEL5
ATOM   4595  HO6 BGLC   18       1.807 -22.148   8.848  1.00  0.00      CEL5
ATOM   4596  C1  BGLC   19      -0.493 -20.755   7.474  1.00  0.00      CEL5
ATOM   4597  H1  BGLC   19      -0.034 -19.759   7.654  1.00  0.00      CEL5
ATOM   4598  C5  BGLC   19      -2.108 -20.119   5.747  1.00  0.00      CEL5
ATOM   4599  H5  BGLC   19      -1.775 -19.059   5.737  1.00  0.00      CEL5
ATOM   4600  O5  BGLC   19      -1.871 -20.668   7.055  1.00  0.00      CEL5
ATOM   4601  C2  BGLC   19       0.327 -21.449   6.394  1.00  0.00      CEL5
ATOM   4602  H2  BGLC   19      -0.075 -22.481   6.301  1.00  0.00      CEL5
ATOM   4603  O2  BGLC   19       1.708 -21.574   6.771  1.00  0.00      CEL5
ATOM   4604  HO2 BGLC   19       2.064 -20.721   7.031  1.00  0.00      CEL5
ATOM   4605  C3  BGLC   19       0.111 -20.770   5.043  1.00  0.00      CEL5
ATOM   4606  H3  BGLC   19       0.330 -19.691   5.186  1.00  0.00      CEL5
ATOM   4607  O3  BGLC   19       1.011 -21.150   4.004  1.00  0.00      CEL5
ATOM   4608  HO3 BGLC   19       1.067 -22.100   3.879  1.00  0.00      CEL5
ATOM   4609  C4  BGLC   19      -1.355 -20.886   4.671  1.00  0.00      CEL5
ATOM   4610  H4  BGLC   19      -1.690 -21.944   4.719  1.00  0.00      CEL5
ATOM   4611  O4  BGLC   19      -1.702 -20.335   3.394  1.00  0.00      CEL5
ATOM   4612  C6  BGLC   19      -3.610 -20.139   5.588  1.00  0.00      CEL5
ATOM   4613  H61 BGLC   19      -3.961 -21.181   5.426  1.00  0.00      CEL5
ATOM   4614  H62 BGLC   19      -4.081 -19.783   6.529  1.00  0.00      CEL5
ATOM   4615  O6  BGLC   19      -4.056 -19.291   4.525  1.00  0.00      CEL5
ATOM   4616  HO6 BGLC   19      -4.668 -18.636   4.869  1.00  0.00      CEL5
ATOM   4617  C1  BGLC   20      -1.957 -21.181   2.296  1.00  0.00      CEL5
ATOM   4618  H1  BGLC   20      -2.557 -22.064   2.605  1.00  0.00      CEL5
ATOM   4619  C5  BGLC   20      -0.746 -22.138   0.415  1.00  0.00      CEL5
ATOM   4620  H5  BGLC   20      -1.246 -23.129   0.471  1.00  0.00      CEL5
ATOM   4621  O5  BGLC   20      -0.700 -21.576   1.735  1.00  0.00      CEL5
ATOM   4622  C2  BGLC   20      -2.733 -20.324   1.286  1.00  0.00      CEL5
ATOM   4623  H2  BGLC   20      -2.147 -19.404   1.075  1.00  0.00      CEL5
ATOM   4624  O2  BGLC   20      -3.978 -19.849   1.793  1.00  0.00      CEL5
ATOM   4625  HO2 BGLC   20      -3.886 -19.638   2.724  1.00  0.00      CEL5
ATOM   4626  C3  BGLC   20      -2.868 -21.035  -0.045  1.00  0.00      CEL5
ATOM   4627  H3  BGLC   20      -3.349 -22.018   0.146  1.00  0.00      CEL5
ATOM   4628  O3  BGLC   20      -3.641 -20.326  -1.011  1.00  0.00      CEL5
ATOM   4629  HO3 BGLC   20      -3.716 -20.914  -1.766  1.00  0.00      CEL5
ATOM   4630  C4  BGLC   20      -1.500 -21.278  -0.590  1.00  0.00      CEL5
ATOM   4631  H4  BGLC   20      -0.939 -20.323  -0.679  1.00  0.00      CEL5
ATOM   4632  O4  BGLC   20      -1.549 -21.925  -1.872  1.00  0.00      CEL5
ATOM   4633  C6  BGLC   20       0.712 -22.303   0.070  1.00  0.00      CEL5
ATOM   4634  H61 BGLC   20       1.229 -21.320   0.063  1.00  0.00      CEL5
ATOM   4635  H62 BGLC   20       1.214 -22.937   0.831  1.00  0.00      CEL5
ATOM   4636  O6  BGLC   20       0.870 -22.923  -1.200  1.00  0.00      CEL5
ATOM   4637  HO6 BGLC   20       0.775 -22.272  -1.899  1.00  0.00      CEL5
ATOM   4638  C1  BGLC   21      -1.614 -21.171  -3.058  1.00  0.00      CEL5
ATOM   4639  H1  BGLC   21      -1.307 -20.123  -2.854  1.00  0.00      CEL5
ATOM   4640  C5  BGLC   21      -3.070 -20.638  -4.881  1.00  0.00      CEL5
ATOM   4641  H5  BGLC   21      -2.595 -19.634  -4.896  1.00  0.00      CEL5
ATOM   4642  O5  BGLC   21      -2.957 -21.196  -3.565  1.00  0.00      CEL5
ATOM   4643  C2  BGLC   21      -0.650 -21.828  -4.047  1.00  0.00      CEL5
ATOM   4644  H2  BGLC   21      -0.802 -22.925  -3.961  1.00  0.00      CEL5
ATOM   4645  O2  BGLC   21       0.704 -21.554  -3.674  1.00  0.00      CEL5
ATOM   4646  HO2 BGLC   21       1.294 -21.789  -4.394  1.00  0.00      CEL5
ATOM   4647  C3  BGLC   21      -0.912 -21.453  -5.506  1.00  0.00      CEL5
ATOM   4648  H3  BGLC   21      -0.615 -20.389  -5.622  1.00  0.00      CEL5
ATOM   4649  O3  BGLC   21      -0.139 -22.220  -6.423  1.00  0.00      CEL5
ATOM   4650  HO3 BGLC   21      -0.611 -22.265  -7.258  1.00  0.00      CEL5
ATOM   4651  C4  BGLC   21      -2.368 -21.570  -5.855  1.00  0.00      CEL5
ATOM   4652  H4  BGLC   21      -2.744 -22.602  -5.692  1.00  0.00      CEL5
ATOM   4653  O4  BGLC   21      -2.624 -21.151  -7.208  1.00  0.00      CEL5
ATOM   4654  C6  BGLC   21      -4.541 -20.477  -5.124  1.00  0.00      CEL5
ATOM   4655  H61 BGLC   21      -4.989 -21.488  -5.235  1.00  0.00      CEL5
ATOM   4656  H62 BGLC   21      -5.008 -19.985  -4.244  1.00  0.00      CEL5
ATOM   4657  O6  BGLC   21      -4.825 -19.684  -6.276  1.00  0.00      CEL5
ATOM   4658  HO6 BGLC   21      -5.358 -18.922  -6.036  1.00  0.00      CEL5
ATOM   4659  C1  BGLC   22      -2.805 -22.013  -8.315  1.00  0.00      CEL5
ATOM   4660  H1  BGLC   22      -3.368 -22.932  -8.045  1.00  0.00      CEL5
ATOM   4661  C5  BGLC   22      -1.589 -22.933 -10.199  1.00  0.00      CEL5
ATOM   4662  H5  BGLC   22      -2.068 -23.931 -10.102  1.00  0.00      CEL5
ATOM   4663  O5  BGLC   22      -1.524 -22.314  -8.893  1.00  0.00      CEL5
ATOM   4664  C2  BGLC   22      -3.563 -21.155  -9.336  1.00  0.00      CEL5
ATOM   4665  H2  BGLC   22      -2.948 -20.252  -9.536  1.00  0.00      CEL5
ATOM   4666  O2  BGLC   22      -4.798 -20.658  -8.840  1.00  0.00      CEL5
ATOM   4667  HO2 BGLC   22      -4.679 -20.312  -7.952  1.00  0.00      CEL5
ATOM   4668  C3  BGLC   22      -3.729 -21.858 -10.671  1.00  0.00      CEL5
ATOM   4669  H3  BGLC   22      -4.238 -22.824 -10.467  1.00  0.00      CEL5
ATOM   4670  O3  BGLC   22      -4.496 -21.130 -11.629  1.00  0.00      CEL5
ATOM   4671  HO3 BGLC   22      -4.476 -21.639 -12.442  1.00  0.00      CEL5
ATOM   4672  C4  BGLC   22      -2.370 -22.123 -11.230  1.00  0.00      CEL5
ATOM   4673  H4  BGLC   22      -1.828 -21.160 -11.345  1.00  0.00      CEL5
ATOM   4674  O4  BGLC   22      -2.398 -22.797 -12.502  1.00  0.00      CEL5
ATOM   4675  C6  BGLC   22      -0.152 -23.110 -10.603  1.00  0.00      CEL5
ATOM   4676  H61 BGLC   22       0.336 -22.126 -10.770  1.00  0.00      CEL5
ATOM   4677  H62 BGLC   22       0.400 -23.629  -9.791  1.00  0.00      CEL5
ATOM   4678  O6  BGLC   22      -0.033 -23.906 -11.777  1.00  0.00      CEL5
ATOM   4679  HO6 BGLC   22      -0.184 -23.392 -12.574  1.00  0.00      CEL5
ATOM   4680  C1  BGLC   23      -2.455 -22.062 -13.712  1.00  0.00      CEL5
ATOM   4681  H1  BGLC   23      -1.948 -21.080 -13.593  1.00  0.00      CEL5
ATOM   4682  C5  BGLC   23      -3.971 -21.230 -15.378  1.00  0.00      CEL5
ATOM   4683  H5  BGLC   23      -3.544 -20.211 -15.256  1.00  0.00      CEL5
ATOM   4684  O5  BGLC   23      -3.824 -21.941 -14.135  1.00  0.00      CEL5
ATOM   4685  C2  BGLC   23      -1.750 -22.879 -14.789  1.00  0.00      CEL5
ATOM   4686  H2  BGLC   23      -2.271 -23.857 -14.862  1.00  0.00      CEL5
ATOM   4687  O2  BGLC   23      -0.398 -23.149 -14.430  1.00  0.00      CEL5
ATOM   4688  HO2 BGLC   23      -0.010 -23.735 -15.084  1.00  0.00      CEL5
ATOM   4689  C3  BGLC   23      -1.826 -22.214 -16.156  1.00  0.00      CEL5
ATOM   4690  H3  BGLC   23      -1.267 -21.255 -16.115  1.00  0.00      CEL5
ATOM   4691  O3  BGLC   23      -1.231 -23.025 -17.167  1.00  0.00      CEL5
ATOM   4692  HO3 BGLC   23      -1.104 -22.494 -17.957  1.00  0.00      CEL5
ATOM   4693  C4  BGLC   23      -3.258 -21.938 -16.513  1.00  0.00      CEL5
ATOM   4694  H4  BGLC   23      -3.788 -22.908 -16.633  1.00  0.00      CEL5
ATOM   4695  O4  BGLC   23      -3.397 -21.191 -17.728  1.00  0.00      CEL5
ATOM   4696  C6  BGLC   23      -5.455 -21.107 -15.613  1.00  0.00      CEL5
ATOM   4697  H61 BGLC   23      -5.883 -22.116 -15.796  1.00  0.00      CEL5
ATOM   4698  H62 BGLC   23      -5.925 -20.681 -14.701  1.00  0.00      CEL5
ATOM   4699  O6  BGLC   23      -5.786 -20.252 -16.705  1.00  0.00      CEL5
ATOM   4700  HO6 BGLC   23      -6.266 -19.488 -16.378  1.00  0.00      CEL5
ATOM   4701  C1  BGLC   24      -3.364 -21.947 -18.915  1.00  0.00      CEL5
ATOM   4702  H1  BGLC   24      -3.470 -23.024 -18.663  1.00  0.00      CEL5
ATOM   4703  C5  BGLC   24      -2.022 -22.726 -20.707  1.00  0.00      CEL5
ATOM   4704  H5  BGLC   24      -2.154 -23.767 -20.342  1.00  0.00      CEL5
ATOM   4705  O5  BGLC   24      -2.128 -21.795 -19.611  1.00  0.00      CEL5
ATOM   4706  C2  BGLC   24      -4.455 -21.466 -19.851  1.00  0.00      CEL5
ATOM   4707  H2  BGLC   24      -4.209 -20.422 -20.140  1.00  0.00      CEL5
ATOM   4708  O2  BGLC   24      -5.731 -21.402 -19.228  1.00  0.00      CEL5
ATOM   4709  HO2 BGLC   24      -5.643 -20.983 -18.369  1.00  0.00      CEL5
ATOM   4710  C3  BGLC   24      -4.486 -22.309 -21.114  1.00  0.00      CEL5
ATOM   4711  H3  BGLC   24      -4.797 -23.342 -20.848  1.00  0.00      CEL5
ATOM   4712  O3  BGLC   24      -5.410 -21.823 -22.092  1.00  0.00      CEL5
ATOM   4713  HO3 BGLC   24      -5.157 -22.228 -22.925  1.00  0.00      CEL5
ATOM   4714  C4  BGLC   24      -3.111 -22.368 -21.720  1.00  0.00      CEL5
ATOM   4715  H4  BGLC   24      -2.825 -21.332 -22.000  1.00  0.00      CEL5
ATOM   4716  O4  BGLC   24      -3.121 -23.207 -22.887  1.00  0.00      CEL5
ATOM   4717  C6  BGLC   24      -0.628 -22.584 -21.292  1.00  0.00      CEL5
ATOM   4718  H61 BGLC   24      -0.473 -23.352 -22.080  1.00  0.00      CEL5
ATOM   4719  H62 BGLC   24      -0.511 -21.586 -21.766  1.00  0.00      CEL5
ATOM   4720  O6  BGLC   24       0.398 -22.708 -20.308  1.00  0.00      CEL5
ATOM   4721  HO6 BGLC   24       0.438 -21.893 -19.803  1.00  0.00      CEL5
ATOM   4722  C1  BGLC   25      -3.239 -22.606 -24.168  1.00  0.00      CEL5
ATOM   4723  H1  BGLC   25      -2.697 -21.636 -24.184  1.00  0.00      CEL5
ATOM   4724  C5  BGLC   25      -4.799 -21.955 -25.933  1.00  0.00      CEL5
ATOM   4725  H5  BGLC   25      -4.443 -20.902 -25.942  1.00  0.00      CEL5
ATOM   4726  O5  BGLC   25      -4.618 -22.479 -24.587  1.00  0.00      CEL5
ATOM   4727  C2  BGLC   25      -2.621 -23.550 -25.169  1.00  0.00      CEL5
ATOM   4728  H2  BGLC   25      -3.262 -24.455 -25.236  1.00  0.00      CEL5
ATOM   4729  O2  BGLC   25      -1.358 -24.042 -24.732  1.00  0.00      CEL5
ATOM   4730  HO2 BGLC   25      -0.657 -23.463 -25.040  1.00  0.00      CEL5
ATOM   4731  C3  BGLC   25      -2.610 -22.881 -26.541  1.00  0.00      CEL5
ATOM   4732  H3  BGLC   25      -2.214 -21.848 -26.446  1.00  0.00      CEL5
ATOM   4733  O3  BGLC   25      -1.765 -23.526 -27.482  1.00  0.00      CEL5
ATOM   4734  HO3 BGLC   25      -0.870 -23.372 -27.170  1.00  0.00      CEL5
ATOM   4735  C4  BGLC   25      -4.030 -22.729 -27.014  1.00  0.00      CEL5
ATOM   4736  H4  BGLC   25      -4.496 -23.736 -27.068  1.00  0.00      CEL5
ATOM   4737  O4  BGLC   25      -4.162 -22.082 -28.293  1.00  0.00      CEL5
ATOM   4738  C6  BGLC   25      -6.296 -21.922 -26.169  1.00  0.00      CEL5
ATOM   4739  H61 BGLC   25      -6.673 -22.946 -26.375  1.00  0.00      CEL5
ATOM   4740  H62 BGLC   25      -6.795 -21.554 -25.247  1.00  0.00      CEL5
ATOM   4741  O6  BGLC   25      -6.673 -21.050 -27.238  1.00  0.00      CEL5
ATOM   4742  HO6 BGLC   25      -7.107 -20.277 -26.871  1.00  0.00      CEL5
ATOM   4743  C1  BGLC   26      -4.157 -22.880 -29.463  1.00  0.00      CEL5
ATOM   4744  H1  BGLC   26      -4.438 -23.929 -29.224  1.00  0.00      CEL5
ATOM   4745  C5  BGLC   26      -2.817 -23.463 -31.414  1.00  0.00      CEL5
ATOM   4746  H5  BGLC   26      -3.028 -24.548 -31.306  1.00  0.00      CEL5
ATOM   4747  O5  BGLC   26      -2.873 -22.834 -30.116  1.00  0.00      CEL5
ATOM   4748  C2  BGLC   26      -5.160 -22.224 -30.408  1.00  0.00      CEL5
ATOM   4749  H2  BGLC   26      -4.818 -21.185 -30.604  1.00  0.00      CEL5
ATOM   4750  O2  BGLC   26      -6.466 -22.116 -29.837  1.00  0.00      CEL5
ATOM   4751  HO2 BGLC   26      -6.394 -21.774 -28.943  1.00  0.00      CEL5
ATOM   4752  C3  BGLC   26      -5.179 -22.941 -31.750  1.00  0.00      CEL5
ATOM   4753  H3  BGLC   26      -5.396 -24.015 -31.565  1.00  0.00      CEL5
ATOM   4754  O3  BGLC   26      -6.180 -22.459 -32.640  1.00  0.00      CEL5
ATOM   4755  HO3 BGLC   26      -6.887 -23.107 -32.587  1.00  0.00      CEL5
ATOM   4756  C4  BGLC   26      -3.815 -22.830 -32.363  1.00  0.00      CEL5
ATOM   4757  H4  BGLC   26      -3.548 -21.754 -32.445  1.00  0.00      CEL5
ATOM   4758  O4  BGLC   26      -3.644 -23.454 -33.645  1.00  0.00      CEL5
ATOM   4759  C6  BGLC   26      -1.420 -23.267 -31.962  1.00  0.00      CEL5
ATOM   4760  H61 BGLC   26      -1.340 -23.669 -32.994  1.00  0.00      CEL5
ATOM   4761  H62 BGLC   26      -1.210 -22.184 -32.090  1.00  0.00      CEL5
ATOM   4762  O6  BGLC   26      -0.418 -23.851 -31.129  1.00  0.00      CEL5
ATOM   4763  HO6 BGLC   26      -0.753 -23.911 -30.232  1.00  0.00      CEL5
ATOM   4764  C1  BGLC   27      -3.996 -22.709 -34.793  1.00  0.00      CEL5
ATOM   4765  H1  BGLC   27      -4.250 -21.656 -34.544  1.00  0.00      CEL5
ATOM   4766  C5  BGLC   27      -5.525 -22.745 -36.643  1.00  0.00      CEL5
ATOM   4767  H5  BGLC   27      -5.678 -21.653 -36.504  1.00  0.00      CEL5
ATOM   4768  O5  BGLC   27      -5.127 -23.323 -35.403  1.00  0.00      CEL5
ATOM   4769  C2  BGLC   27      -2.827 -22.786 -35.764  1.00  0.00      CEL5
ATOM   4770  H2  BGLC   27      -2.555 -23.862 -35.804  1.00  0.00      CEL5
ATOM   4771  O2  BGLC   27      -1.670 -22.103 -35.268  1.00  0.00      CEL5
ATOM   4772  HO2 BGLC   27      -1.748 -21.156 -35.402  1.00  0.00      CEL5
ATOM   4773  C3  BGLC   27      -3.204 -22.344 -37.184  1.00  0.00      CEL5
ATOM   4774  H3  BGLC   27      -3.420 -21.255 -37.141  1.00  0.00      CEL5
ATOM   4775  O3  BGLC   27      -2.153 -22.516 -38.123  1.00  0.00      CEL5
ATOM   4776  HO3 BGLC   27      -1.877 -23.435 -38.102  1.00  0.00      CEL5
ATOM   4777  C4  BGLC   27      -4.459 -23.029 -37.668  1.00  0.00      CEL5
ATOM   4778  H4  BGLC   27      -4.270 -24.124 -37.690  1.00  0.00      CEL5
ATOM   4779  O4  BGLC   27      -4.950 -22.584 -38.949  1.00  0.00      CEL5
ATOM   4780  C6  BGLC   27      -6.829 -23.408 -36.968  1.00  0.00      CEL5
ATOM   4781  H61 BGLC   27      -6.660 -24.373 -37.492  1.00  0.00      CEL5
ATOM   4782  H62 BGLC   27      -7.352 -23.656 -36.019  1.00  0.00      CEL5
ATOM   4783  O6  BGLC   27      -7.685 -22.557 -37.728  1.00  0.00      CEL5
ATOM   4784  HO6 BGLC   27      -8.576 -22.809 -37.473  1.00  0.00      CEL5
ATOM   4785  C1  BGLC   28      -4.952 -23.537 -39.995  1.00  0.00      CEL5
ATOM   4786  H1  BGLC   28      -5.227 -24.542 -39.610  1.00  0.00      CEL5
ATOM   4787  C5  BGLC   28      -3.637 -24.518 -41.731  1.00  0.00      CEL5
ATOM   4788  H5  BGLC   28      -3.931 -25.510 -41.326  1.00  0.00      CEL5
ATOM   4789  O5  BGLC   28      -3.686 -23.554 -40.667  1.00  0.00      CEL5
ATOM   4790  C2  BGLC   28      -5.966 -23.082 -41.042  1.00  0.00      CEL5
ATOM   4791  H2  BGLC   28      -5.637 -22.089 -41.417  1.00  0.00      CEL5
ATOM   4792  O2  BGLC   28      -7.268 -22.909 -40.483  1.00  0.00      CEL5
ATOM   4793  HO2 BGLC   28      -7.189 -22.618 -39.572  1.00  0.00      CEL5
ATOM   4794  C3  BGLC   28      -5.991 -24.064 -42.213  1.00  0.00      CEL5
ATOM   4795  H3  BGLC   28      -6.255 -25.068 -41.818  1.00  0.00      CEL5
ATOM   4796  O3  BGLC   28      -6.944 -23.760 -43.229  1.00  0.00      CEL5
ATOM   4797  HO3 BGLC   28      -6.848 -24.444 -43.897  1.00  0.00      CEL5
ATOM   4798  C4  BGLC   28      -4.620 -24.119 -42.820  1.00  0.00      CEL5
ATOM   4799  H4  BGLC   28      -4.339 -23.087 -43.121  1.00  0.00      CEL5
ATOM   4800  O4  BGLC   28      -4.548 -24.993 -43.964  1.00  0.00      CEL5
ATOM   4801  C6  BGLC   28      -2.204 -24.586 -42.191  1.00  0.00      CEL5
ATOM   4802  H61 BGLC   28      -1.877 -23.619 -42.628  1.00  0.00      CEL5
ATOM   4803  H62 BGLC   28      -1.550 -24.787 -41.315  1.00  0.00      CEL5
ATOM   4804  O6  BGLC   28      -2.008 -25.642 -43.127  1.00  0.00      CEL5
ATOM   4805  HO6 BGLC   28      -2.221 -25.297 -43.997  1.00  0.00      CEL5
ATOM   4806  C1  BGLC   29      -4.724 -24.411 -45.240  1.00  0.00      CEL5
ATOM   4807  H1  BGLC   29      -4.621 -23.306 -45.199  1.00  0.00      CEL5
ATOM   4808  C5  BGLC   29      -6.225 -24.288 -47.100  1.00  0.00      CEL5
ATOM   4809  H5  BGLC   29      -6.034 -23.193 -47.108  1.00  0.00      CEL5
ATOM   4810  O5  BGLC   29      -6.012 -24.776 -45.765  1.00  0.00      CEL5
ATOM   4811  C2  BGLC   29      -3.649 -24.987 -46.154  1.00  0.00      CEL5
ATOM   4812  H2  BGLC   29      -3.720 -26.094 -46.098  1.00  0.00      CEL5
ATOM   4813  O2  BGLC   29      -2.352 -24.598 -45.709  1.00  0.00      CEL5
ATOM   4814  HO2 BGLC   29      -1.720 -25.254 -46.013  1.00  0.00      CEL5
ATOM   4815  C3  BGLC   29      -3.867 -24.579 -47.603  1.00  0.00      CEL5
ATOM   4816  H3  BGLC   29      -3.800 -23.471 -47.628  1.00  0.00      CEL5
ATOM   4817  O3  BGLC   29      -2.868 -25.057 -48.506  1.00  0.00      CEL5
ATOM   4818  HO3 BGLC   29      -2.604 -25.950 -48.273  1.00  0.00      CEL5
ATOM   4819  C4  BGLC   29      -5.251 -24.987 -48.043  1.00  0.00      CEL5
ATOM   4820  H4  BGLC   29      -5.354 -26.086 -47.917  1.00  0.00      CEL5
ATOM   4821  O4  BGLC   29      -5.506 -24.624 -49.411  1.00  0.00      CEL5
ATOM   4822  C6  BGLC   29      -7.687 -24.498 -47.407  1.00  0.00      CEL5
ATOM   4823  H61 BGLC   29      -7.899 -25.582 -47.521  1.00  0.00      CEL5
ATOM   4824  H62 BGLC   29      -8.294 -24.123 -46.556  1.00  0.00      CEL5
ATOM   4825  O6  BGLC   29      -8.102 -23.791 -48.578  1.00  0.00      CEL5
ATOM   4826  HO6 BGLC   29      -8.447 -22.934 -48.317  1.00  0.00      CEL5
ATOM   4827  C1  BGLC   30      -5.658 -25.681 -50.340  1.00  0.00      CEL5
ATOM   4828  H1  BGLC   30      -6.291 -26.496 -49.927  1.00  0.00      CEL5
ATOM   4829  C5  BGLC   30      -4.504 -27.167 -51.839  1.00  0.00      CEL5
ATOM   4830  H5  BGLC   30      -5.243 -27.944 -51.552  1.00  0.00      CEL5
ATOM   4831  O5  BGLC   30      -4.389 -26.191 -50.787  1.00  0.00      CEL5
ATOM   4832  C2  BGLC   30      -6.362 -25.031 -51.521  1.00  0.00      CEL5
ATOM   4833  H2  BGLC   30      -5.785 -24.121 -51.791  1.00  0.00      CEL5
ATOM   4834  O2  BGLC   30      -7.688 -24.626 -51.171  1.00  0.00      CEL5
ATOM   4835  HO2 BGLC   30      -7.690 -24.337 -50.255  1.00  0.00      CEL5
ATOM   4836  C3  BGLC   30      -6.395 -25.939 -52.737  1.00  0.00      CEL5
ATOM   4837  H3  BGLC   30      -7.023 -26.818 -52.478  1.00  0.00      CEL5
ATOM   4838  O3  BGLC   30      -6.998 -25.304 -53.860  1.00  0.00      CEL5
ATOM   4839  HO3 BGLC   30      -6.802 -25.847 -54.627  1.00  0.00      CEL5
ATOM   4840  C4  BGLC   30      -5.003 -26.429 -53.070  1.00  0.00      CEL5
ATOM   4841  H4  BGLC   30      -4.319 -25.568 -53.229  1.00  0.00      CEL5
ATOM   4842  O4  BGLC   30      -4.977 -27.283 -54.228  1.00  0.00      CEL5
ATOM   4843  C6  BGLC   30      -3.171 -27.874 -51.973  1.00  0.00      CEL5
ATOM   4844  H61 BGLC   30      -2.359 -27.129 -52.110  1.00  0.00      CEL5
ATOM   4845  H62 BGLC   30      -2.969 -28.417 -51.024  1.00  0.00      CEL5
ATOM   4846  O6  BGLC   30      -3.149 -28.844 -53.028  1.00  0.00      CEL5
ATOM   4847  HO6 BGLC   30      -2.912 -28.389 -53.839  1.00  0.00      CEL5
ATOM   4848  C1  BGLC   31      -4.850 -26.670 -55.488  1.00  0.00      CEL5
ATOM   4849  H1  BGLC   31      -4.284 -25.716 -55.414  1.00  0.00      CEL5
ATOM   4850  C5  BGLC   31      -6.187 -25.883 -57.318  1.00  0.00      CEL5
ATOM   4851  H5  BGLC   31      -5.609 -24.935 -57.305  1.00  0.00      CEL5
ATOM   4852  O5  BGLC   31      -6.170 -26.482 -56.023  1.00  0.00      CEL5
ATOM   4853  C2  BGLC   31      -4.124 -27.648 -56.407  1.00  0.00      CEL5
ATOM   4854  H2  BGLC   31      -4.668 -28.616 -56.385  1.00  0.00      CEL5
ATOM   4855  O2  BGLC   31      -2.800 -27.903 -55.935  1.00  0.00      CEL5
ATOM   4856  HO2 BGLC   31      -2.371 -28.584 -56.459  1.00  0.00      CEL5
ATOM   4857  C3  BGLC   31      -4.134 -27.134 -57.843  1.00  0.00      CEL5
ATOM   4858  H3  BGLC   31      -3.576 -26.174 -57.871  1.00  0.00      CEL5
ATOM   4859  O3  BGLC   31      -3.509 -28.032 -58.759  1.00  0.00      CEL5
ATOM   4860  HO3 BGLC   31      -3.829 -27.815 -59.638  1.00  0.00      CEL5
ATOM   4861  C4  BGLC   31      -5.560 -26.879 -58.270  1.00  0.00      CEL5
ATOM   4862  H4  BGLC   31      -6.135 -27.825 -58.176  1.00  0.00      CEL5
ATOM   4863  O4  BGLC   31      -5.666 -26.374 -59.606  1.00  0.00      CEL5
ATOM   4864  C6  BGLC   31      -7.640 -25.570 -57.597  1.00  0.00      CEL5
ATOM   4865  H61 BGLC   31      -8.218 -26.509 -57.731  1.00  0.00      CEL5
ATOM   4866  H62 BGLC   31      -8.068 -25.042 -56.718  1.00  0.00      CEL5
ATOM   4867  O6  BGLC   31      -7.799 -24.735 -58.748  1.00  0.00      CEL5
ATOM   4868  HO6 BGLC   31      -8.339 -23.978 -58.509  1.00  0.00      CEL5
ATOM   4869  C1  BGLC   32      -5.939 -27.309 -60.618  1.00  0.00      CEL5
ATOM   4870  H1  BGLC   32      -6.537 -28.167 -60.244  1.00  0.00      CEL5
ATOM   4871  C5  BGLC   32      -4.875 -28.627 -62.294  1.00  0.00      CEL5
ATOM   4872  H5  BGLC   32      -5.528 -29.476 -62.002  1.00  0.00      CEL5
ATOM   4873  O5  BGLC   32      -4.695 -27.733 -61.188  1.00  0.00      CEL5
ATOM   4874  C2  BGLC   32      -6.712 -26.542 -61.682  1.00  0.00      CEL5
ATOM   4875  H2  BGLC   32      -6.118 -25.642 -61.948  1.00  0.00      CEL5
ATOM   4876  O2  BGLC   32      -7.975 -26.094 -61.187  1.00  0.00      CEL5
ATOM   4877  HO2 BGLC   32      -7.839 -25.642 -60.351  1.00  0.00      CEL5
ATOM   4878  C3  BGLC   32      -6.880 -27.385 -62.938  1.00  0.00      CEL5
ATOM   4879  H3  BGLC   32      -7.490 -28.274 -62.670  1.00  0.00      CEL5
ATOM   4880  O3  BGLC   32      -7.553 -26.705 -63.995  1.00  0.00      CEL5
ATOM   4881  HO3 BGLC   32      -7.520 -27.278 -64.764  1.00  0.00      CEL5
ATOM   4882  C4  BGLC   32      -5.526 -27.843 -63.408  1.00  0.00      CEL5
ATOM   4883  H4  BGLC   32      -4.869 -26.969 -63.605  1.00  0.00      CEL5
ATOM   4884  O4  BGLC   32      -5.586 -28.673 -64.573  1.00  0.00      CEL5
ATOM   4885  C6  BGLC   32      -3.525 -29.175 -62.674  1.00  0.00      CEL5
ATOM   4886  H61 BGLC   32      -3.602 -29.772 -63.608  1.00  0.00      CEL5
ATOM   4887  H62 BGLC   32      -2.807 -28.347 -62.854  1.00  0.00      CEL5
ATOM   4888  O6  BGLC   32      -3.028 -30.030 -61.649  1.00  0.00      CEL5
ATOM   4889  HO6 BGLC   32      -2.637 -29.501 -60.950  1.00  0.00      CEL5
ATOM   4890  C1  BGLC   33      -5.599 -28.027 -65.827  1.00  0.00      CEL5
ATOM   4891  H1  BGLC   33      -5.162 -27.008 -65.757  1.00  0.00      CEL5
ATOM   4892  C5  BGLC   33      -7.027 -27.411 -67.642  1.00  0.00      CEL5
ATOM   4893  H5  BGLC   33      -6.499 -26.433 -67.671  1.00  0.00      CEL5
ATOM   4894  O5  BGLC   33      -6.946 -27.966 -66.321  1.00  0.00      CEL5
ATOM   4895  C2  BGLC   33      -4.758 -28.905 -66.731  1.00  0.00      CEL5
ATOM   4896  H2  BGLC   33      -5.088 -29.954 -66.572  1.00  0.00      CEL5
ATOM   4897  O2  BGLC   33      -3.383 -28.823 -66.340  1.00  0.00      CEL5
ATOM   4898  HO2 BGLC   33      -2.938 -29.657 -66.505  1.00  0.00      CEL5
ATOM   4899  C3  BGLC   33      -4.936 -28.593 -68.212  1.00  0.00      CEL5
ATOM   4900  H3  BGLC   33      -4.376 -27.660 -68.436  1.00  0.00      CEL5
ATOM   4901  O3  BGLC   33      -4.405 -29.650 -68.996  1.00  0.00      CEL5
ATOM   4902  HO3 BGLC   33      -4.356 -29.376 -69.915  1.00  0.00      CEL5
ATOM   4903  C4  BGLC   33      -6.376 -28.387 -68.605  1.00  0.00      CEL5
ATOM   4904  H4  BGLC   33      -6.926 -29.349 -68.524  1.00  0.00      CEL5
ATOM   4905  O4  BGLC   33      -6.471 -27.868 -69.943  1.00  0.00      CEL5
ATOM   4906  C6  BGLC   33      -8.504 -27.192 -67.888  1.00  0.00      CEL5
ATOM   4907  H61 BGLC   33      -9.014 -28.176 -67.963  1.00  0.00      CEL5
ATOM   4908  H62 BGLC   33      -8.942 -26.654 -67.021  1.00  0.00      CEL5
ATOM   4909  O6  BGLC   33      -8.773 -26.429 -69.067  1.00  0.00      CEL5
ATOM   4910  HO6 BGLC   33      -9.105 -25.564 -68.819  1.00  0.00      CEL5
ATOM   4911  C1  BGLC   34      -6.662 -28.768 -71.012  1.00  0.00      CEL5
ATOM   4912  H1  BGLC   34      -7.314 -29.617 -70.714  1.00  0.00      CEL5
ATOM   4913  C5  BGLC   34      -5.544 -30.072 -72.686  1.00  0.00      CEL5
ATOM   4914  H5  BGLC   34      -6.228 -30.913 -72.444  1.00  0.00      CEL5
ATOM   4915  O5  BGLC   34      -5.402 -29.226 -71.531  1.00  0.00      CEL5
ATOM   4916  C2  BGLC   34      -7.322 -27.928 -72.098  1.00  0.00      CEL5
ATOM   4917  H2  BGLC   34      -6.655 -27.061 -72.295  1.00  0.00      CEL5
ATOM   4918  O2  BGLC   34      -8.585 -27.415 -71.669  1.00  0.00      CEL5
ATOM   4919  HO2 BGLC   34      -8.481 -27.046 -70.789  1.00  0.00      CEL5
ATOM   4920  C3  BGLC   34      -7.471 -28.713 -73.392  1.00  0.00      CEL5
ATOM   4921  H3  BGLC   34      -8.152 -29.569 -73.196  1.00  0.00      CEL5
ATOM   4922  O3  BGLC   34      -8.043 -27.942 -74.450  1.00  0.00      CEL5
ATOM   4923  HO3 BGLC   34      -7.873 -28.414 -75.268  1.00  0.00      CEL5
ATOM   4924  C4  BGLC   34      -6.131 -29.251 -73.813  1.00  0.00      CEL5
ATOM   4925  H4  BGLC   34      -5.422 -28.411 -73.975  1.00  0.00      CEL5
ATOM   4926  O4  BGLC   34      -6.224 -30.065 -74.994  1.00  0.00      CEL5
ATOM   4927  C6  BGLC   34      -4.177 -30.630 -73.019  1.00  0.00      CEL5
ATOM   4928  H61 BGLC   34      -3.516 -29.823 -73.401  1.00  0.00      CEL5
ATOM   4929  H62 BGLC   34      -3.706 -31.019 -72.091  1.00  0.00      CEL5
ATOM   4930  O6  BGLC   34      -4.243 -31.705 -73.963  1.00  0.00      CEL5
ATOM   4931  HO6 BGLC   34      -4.171 -31.349 -74.851  1.00  0.00      CEL5
ATOM   4932  C1  BGLC   35      -6.017 -29.403 -76.213  1.00  0.00      CEL5
ATOM   4933  H1  BGLC   35      -5.388 -28.497 -76.080  1.00  0.00      CEL5
ATOM   4934  C5  BGLC   35      -7.233 -28.388 -77.998  1.00  0.00      CEL5
ATOM   4935  H5  BGLC   35      -6.649 -27.454 -77.855  1.00  0.00      CEL5
ATOM   4936  O5  BGLC   35      -7.307 -29.095 -76.755  1.00  0.00      CEL5
ATOM   4937  C2  BGLC   35      -5.345 -30.369 -77.172  1.00  0.00      CEL5
ATOM   4938  H2  BGLC   35      -5.984 -31.272 -77.277  1.00  0.00      CEL5
ATOM   4939  O2  BGLC   35      -4.082 -30.805 -76.672  1.00  0.00      CEL5
ATOM   4940  HO2 BGLC   35      -3.483 -30.932 -77.411  1.00  0.00      CEL5
ATOM   4941  C3  BGLC   35      -5.203 -29.716 -78.536  1.00  0.00      CEL5
ATOM   4942  H3  BGLC   35      -4.552 -28.822 -78.434  1.00  0.00      CEL5
ATOM   4943  O3  BGLC   35      -4.594 -30.594 -79.479  1.00  0.00      CEL5
ATOM   4944  HO3 BGLC   35      -4.728 -30.217 -80.352  1.00  0.00      CEL5
ATOM   4945  C4  BGLC   35      -6.557 -29.272 -79.031  1.00  0.00      CEL5
ATOM   4946  H4  BGLC   35      -7.201 -30.168 -79.164  1.00  0.00      CEL5
ATOM   4947  O4  BGLC   35      -6.475 -28.541 -80.258  1.00  0.00      CEL5
ATOM   4948  C6  BGLC   35      -8.663 -28.031 -78.333  1.00  0.00      CEL5
ATOM   4949  H61 BGLC   35      -9.236 -28.952 -78.574  1.00  0.00      CEL5
ATOM   4950  H62 BGLC   35      -9.143 -27.577 -77.440  1.00  0.00      CEL5
ATOM   4951  O6  BGLC   35      -8.758 -27.100 -79.415  1.00  0.00      CEL5
ATOM   4952  HO6 BGLC   35      -9.235 -26.328 -79.103  1.00  0.00      CEL5
ATOM   4953  C1  BGLC   36      -6.608 -29.287 -81.438  1.00  0.00      CEL5
ATOM   4954  H1  BGLC   36      -7.325 -30.126 -81.314  1.00  0.00      CEL5
ATOM   4955  C5  BGLC   36      -5.355 -30.491 -83.067  1.00  0.00      CEL5
ATOM   4956  H5  BGLC   36      -6.131 -31.283 -83.000  1.00  0.00      CEL5
ATOM   4957  O5  BGLC   36      -5.314 -29.747 -81.848  1.00  0.00      CEL5
ATOM   4958  C2  BGLC   36      -7.111 -28.296 -82.474  1.00  0.00      CEL5
ATOM   4959  H2  BGLC   36      -6.421 -27.425 -82.478  1.00  0.00      CEL5
ATOM   4960  O2  BGLC   36      -8.423 -27.822 -82.144  1.00  0.00      CEL5
ATOM   4961  HO2 BGLC   36      -8.441 -27.570 -81.218  1.00  0.00      CEL5
ATOM   4962  C3  BGLC   36      -7.083 -28.924 -83.858  1.00  0.00      CEL5
ATOM   4963  H3  BGLC   36      -7.819 -29.756 -83.848  1.00  0.00      CEL5
ATOM   4964  O3  BGLC   36      -7.481 -28.020 -84.887  1.00  0.00      CEL5
ATOM   4965  HO3 BGLC   36      -7.377 -28.495 -85.715  1.00  0.00      CEL5
ATOM   4966  C4  BGLC   36      -5.713 -29.496 -84.155  1.00  0.00      CEL5
ATOM   4967  H4  BGLC   36      -4.951 -28.687 -84.137  1.00  0.00      CEL5
ATOM   4968  O4  BGLC   36      -5.666 -30.185 -85.408  1.00  0.00      CEL5
ATOM   4969  C6  BGLC   36      -4.007 -31.171 -83.214  1.00  0.00      CEL5
ATOM   4970  H61 BGLC   36      -3.194 -30.415 -83.268  1.00  0.00      CEL5
ATOM   4971  H62 BGLC   36      -3.816 -31.794 -82.315  1.00  0.00      CEL5
ATOM   4972  O6  BGLC   36      -3.957 -32.023 -84.363  1.00  0.00      CEL5
ATOM   4973  HO6 BGLC   36      -3.757 -31.492 -85.138  1.00  0.00      CEL5
ATOM   4974  C1  BGLC   37      -5.453 -29.432 -86.571  1.00  0.00      CEL5
ATOM   4975  H1  BGLC   37      -4.871 -28.511 -86.353  1.00  0.00      CEL5
ATOM   4976  C5  BGLC   37      -6.609 -28.349 -88.338  1.00  0.00      CEL5
ATOM   4977  H5  BGLC   37      -6.027 -27.428 -88.120  1.00  0.00      CEL5
ATOM   4978  O5  BGLC   37      -6.725 -29.146 -87.160  1.00  0.00      CEL5
ATOM   4979  C2  BGLC   37      -4.683 -30.317 -87.530  1.00  0.00      CEL5
ATOM   4980  H2  BGLC   37      -5.232 -31.276 -87.655  1.00  0.00      CEL5
ATOM   4981  O2  BGLC   37      -3.409 -30.626 -86.964  1.00  0.00      CEL5
ATOM   4982  HO2 BGLC   37      -2.850 -31.114 -87.572  1.00  0.00      CEL5
ATOM   4983  C3  BGLC   37      -4.570 -29.667 -88.902  1.00  0.00      CEL5
ATOM   4984  H3  BGLC   37      -3.882 -28.799 -88.822  1.00  0.00      CEL5
ATOM   4985  O3  BGLC   37      -4.041 -30.581 -89.855  1.00  0.00      CEL5
ATOM   4986  HO3 BGLC   37      -4.006 -30.131 -90.702  1.00  0.00      CEL5
ATOM   4987  C4  BGLC   37      -5.914 -29.181 -89.393  1.00  0.00      CEL5
ATOM   4988  H4  BGLC   37      -6.562 -30.066 -89.566  1.00  0.00      CEL5
ATOM   4989  O4  BGLC   37      -5.817 -28.395 -90.591  1.00  0.00      CEL5
ATOM   4990  C6  BGLC   37      -8.030 -27.988 -88.693  1.00  0.00      CEL5
ATOM   4991  H61 BGLC   37      -8.566 -28.894 -89.049  1.00  0.00      CEL5
ATOM   4992  H62 BGLC   37      -8.556 -27.627 -87.783  1.00  0.00      CEL5
ATOM   4993  O6  BGLC   37      -8.102 -26.968 -89.690  1.00  0.00      CEL5
ATOM   4994  HO6 BGLC   37      -8.533 -26.205 -89.299  1.00  0.00      CEL5
ATOM   4995  C1  BGLC   38      -5.952 -29.113 -91.788  1.00  0.00      CEL5
ATOM   4996  H1  BGLC   38      -6.645 -29.973 -91.667  1.00  0.00      CEL5
ATOM   4997  C5  BGLC   38      -4.743 -30.341 -93.404  1.00  0.00      CEL5
ATOM   4998  H5  BGLC   38      -5.495 -31.147 -93.261  1.00  0.00      CEL5
ATOM   4999  O5  BGLC   38      -4.657 -29.533 -92.232  1.00  0.00      CEL5
ATOM   5000  C2  BGLC   38      -6.484 -28.153 -92.840  1.00  0.00      CEL5
ATOM   5001  H2  BGLC   38      -5.772 -27.304 -92.922  1.00  0.00      CEL5
ATOM   5002  O2  BGLC   38      -7.764 -27.628 -92.472  1.00  0.00      CEL5
ATOM   5003  HO2 BGLC   38      -7.743 -27.342 -91.556  1.00  0.00      CEL5
ATOM   5004  C3  BGLC   38      -6.537 -28.855 -94.194  1.00  0.00      CEL5
ATOM   5005  H3  BGLC   38      -7.257 -29.696 -94.100  1.00  0.00      CEL5
ATOM   5006  O3  BGLC   38      -6.998 -28.015 -95.252  1.00  0.00      CEL5
ATOM   5007  HO3 BGLC   38      -6.893 -28.518 -96.063  1.00  0.00      CEL5
ATOM   5008  C4  BGLC   38      -5.173 -29.422 -94.529  1.00  0.00      CEL5
ATOM   5009  H4  BGLC   38      -4.433 -28.596 -94.587  1.00  0.00      CEL5
ATOM   5010  O4  BGLC   38      -5.153 -30.187 -95.741  1.00  0.00      CEL5
ATOM   5011  C6  BGLC   38      -3.396 -30.994 -93.581  1.00  0.00      CEL5
ATOM   5012  H61 BGLC   38      -2.619 -30.218 -93.751  1.00  0.00      CEL5
ATOM   5013  H62 BGLC   38      -3.132 -31.541 -92.651  1.00  0.00      CEL5
ATOM   5014  O6  BGLC   38      -3.403 -31.926 -94.666  1.00  0.00      CEL5
ATOM   5015  HO6 BGLC   38      -3.461 -31.432 -95.487  1.00  0.00      CEL5
ATOM   5016  C1  BGLC   39      -4.914 -29.496 -96.936  1.00  0.00      CEL5
ATOM   5017  H1  BGLC   39      -4.279 -28.599 -96.773  1.00  0.00      CEL5
ATOM   5018  C5  BGLC   39      -6.051 -28.458 -98.738  1.00  0.00      CEL5
ATOM   5019  H5  BGLC   39      -5.392 -27.575 -98.593  1.00  0.00      CEL5
ATOM   5020  O5  BGLC   39      -6.181 -29.163 -97.508  1.00  0.00      CEL5
ATOM   5021  C2  BGLC   39      -4.226 -30.480 -97.867  1.00  0.00      CEL5
ATOM   5022  H2  BGLC   39      -4.833 -31.409 -97.918  1.00  0.00      CEL5
ATOM   5023  O2  BGLC   39      -2.951 -30.852 -97.358  1.00  0.00      CEL5
ATOM   5024  HO2 BGLC   39      -2.746 -31.761 -97.588  1.00  0.00      CEL5
ATOM   5025  C3  BGLC   39      -4.105 -29.934 -99.271  1.00  0.00      CEL5
ATOM   5026  H3  BGLC   39      -3.384 -29.089 -99.257  1.00  0.00      CEL5
ATOM   5027  O3  BGLC   39      -3.614 -30.932-100.170  1.00  0.00      CEL5
ATOM   5028  HO3 BGLC   39      -3.427 -30.500-101.007  1.00  0.00      CEL5
ATOM   5029  C4  BGLC   39      -5.443 -29.419 -99.737  1.00  0.00      CEL5
ATOM   5030  H4  BGLC   39      -6.143 -30.278 -99.812  1.00  0.00      CEL5
ATOM   5031  O4  BGLC   39      -5.327 -28.746-100.989  1.00  0.00      CEL5
ATOM   5032  C6  BGLC   39      -7.465 -28.008 -99.054  1.00  0.00      CEL5
ATOM   5033  H61 BGLC   39      -8.084 -28.874 -99.372  1.00  0.00      CEL5
ATOM   5034  H62 BGLC   39      -7.922 -27.604 -98.126  1.00  0.00      CEL5
ATOM   5035  O6  BGLC   39      -7.525 -26.979-100.044  1.00  0.00      CEL5
ATOM   5036  HO6 BGLC   39      -8.039 -26.262 -99.665  1.00  0.00      CEL5
ATOM   5037  C1  BGLC   40      -5.557 -29.560-102.104  1.00  0.00      CEL5
ATOM   5038  H1  BGLC   40      -6.298 -30.359-101.888  1.00  0.00      CEL5
ATOM   5039  C5  BGLC   40      -4.580 -31.050-103.638  1.00  0.00      CEL5
ATOM   5040  H5  BGLC   40      -5.083 -31.907-103.140  1.00  0.00      CEL5
ATOM   5041  O5  BGLC   40      -4.329 -30.056-102.641  1.00  0.00      CEL5
ATOM   5042  C2  BGLC   40      -6.038 -28.642-103.187  1.00  0.00      CEL5
ATOM   5043  H2  BGLC   40      -5.170 -28.022-103.497  1.00  0.00      CEL5
ATOM   5044  O2  BGLC   40      -7.071 -27.751-102.747  1.00  0.00      CEL5
ATOM   5045  HO2 BGLC   40      -7.066 -27.684-101.790  1.00  0.00      CEL5
ATOM   5046  C3  BGLC   40      -6.494 -29.461-104.371  1.00  0.00      CEL5
ATOM   5047  H3  BGLC   40      -7.412 -29.996-104.048  1.00  0.00      CEL5
ATOM   5048  O3  BGLC   40      -6.850 -28.602-105.464  1.00  0.00      CEL5
ATOM   5049  HO3 BGLC   40      -7.681 -28.912-105.833  1.00  0.00      CEL5
ATOM   5050  C4  BGLC   40      -5.459 -30.510-104.781  1.00  0.00      CEL5
ATOM   5051  H4  BGLC   40      -4.763 -30.005-105.484  1.00  0.00      CEL5
ATOM   5052  O4  BGLC   40      -6.068 -31.601-105.475  1.00  0.00      CEL5
ATOM   5053  HO4 BGLC   40      -6.593 -32.102-104.847  1.00  0.00      CEL5
ATOM   5054  C6  BGLC   40      -3.222 -31.514-104.114  1.00  0.00      CEL5
ATOM   5055  H61 BGLC   40      -2.609 -30.639-104.421  1.00  0.00      CEL5
ATOM   5056  H62 BGLC   40      -2.682 -32.023-103.287  1.00  0.00      CEL5
ATOM   5057  O6  BGLC   40      -3.346 -32.400-105.228  1.00  0.00      CEL5
ATOM   5058  HO6 BGLC   40      -4.182 -32.213-105.662  1.00  0.00      CEL5
ATOM   5059  C1  BGLC    1      -6.921 -11.212 101.944  1.00  0.00      CEL5
ATOM   5060  H1  BGLC    1      -6.302 -10.293 102.030  1.00  0.00      CEL5
ATOM   5061  O1  BGLC    1      -7.148 -11.724 103.232  1.00  0.00      CEL5
ATOM   5062  HO1 BGLC    1      -6.275 -11.945 103.566  1.00  0.00      CEL5
ATOM   5063  C5  BGLC    1      -7.996 -10.314 100.028  1.00  0.00      CEL5
ATOM   5064  H5  BGLC    1      -7.294  -9.455 100.080  1.00  0.00      CEL5
ATOM   5065  O5  BGLC    1      -8.166 -10.887 101.332  1.00  0.00      CEL5
ATOM   5066  C2  BGLC    1      -6.187 -12.257 101.108  1.00  0.00      CEL5
ATOM   5067  H2  BGLC    1      -6.797 -13.185 101.105  1.00  0.00      CEL5
ATOM   5068  O2  BGLC    1      -4.907 -12.574 101.673  1.00  0.00      CEL5
ATOM   5069  HO2 BGLC    1      -4.310 -12.845 100.972  1.00  0.00      CEL5
ATOM   5070  C3  BGLC    1      -6.065 -11.791  99.667  1.00  0.00      CEL5
ATOM   5071  H3  BGLC    1      -5.418 -10.888  99.633  1.00  0.00      CEL5
ATOM   5072  O3  BGLC    1      -5.468 -12.781  98.836  1.00  0.00      CEL5
ATOM   5073  HO3 BGLC    1      -5.639 -12.511  97.931  1.00  0.00      CEL5
ATOM   5074  C4  BGLC    1      -7.422 -11.407  99.138  1.00  0.00      CEL5
ATOM   5075  H4  BGLC    1      -8.105 -12.282  99.176  1.00  0.00      CEL5
ATOM   5076  O4  BGLC    1      -7.325 -10.915  97.803  1.00  0.00      CEL5
ATOM   5077  C6  BGLC    1      -9.359  -9.793  99.623  1.00  0.00      CEL5
ATOM   5078  H61 BGLC    1     -10.023 -10.648  99.374  1.00  0.00      CEL5
ATOM   5079  H62 BGLC    1      -9.809  -9.248 100.480  1.00  0.00      CEL5
ATOM   5080  O6  BGLC    1      -9.308  -8.898  98.510  1.00  0.00      CEL5
ATOM   5081  HO6 BGLC    1      -9.909  -8.166  98.667  1.00  0.00      CEL5
ATOM   5082  C1  BGLC    2      -7.520 -11.826  96.746  1.00  0.00      CEL5
ATOM   5083  H1  BGLC    2      -8.232 -12.632  97.022  1.00  0.00      CEL5
ATOM   5084  C5  BGLC    2      -6.438 -13.253  95.186  1.00  0.00      CEL5
ATOM   5085  H5  BGLC    2      -7.188 -14.032  95.440  1.00  0.00      CEL5
ATOM   5086  O5  BGLC    2      -6.271 -12.382  96.317  1.00  0.00      CEL5
ATOM   5087  C2  BGLC    2      -8.083 -10.986  95.620  1.00  0.00      CEL5
ATOM   5088  H2  BGLC    2      -7.358 -10.172  95.403  1.00  0.00      CEL5
ATOM   5089  O2  BGLC    2      -9.307 -10.372  96.034  1.00  0.00      CEL5
ATOM   5090  HO2 BGLC    2      -9.112  -9.805  96.783  1.00  0.00      CEL5
ATOM   5091  C3  BGLC    2      -8.252 -11.819  94.358  1.00  0.00      CEL5
ATOM   5092  H3  BGLC    2      -8.982 -12.631  94.564  1.00  0.00      CEL5
ATOM   5093  O3  BGLC    2      -8.764 -11.058  93.270  1.00  0.00      CEL5
ATOM   5094  HO3 BGLC    2      -8.536 -11.503  92.451  1.00  0.00      CEL5
ATOM   5095  C4  BGLC    2      -6.930 -12.446  93.998  1.00  0.00      CEL5
ATOM   5096  H4  BGLC    2      -6.181 -11.652  93.793  1.00  0.00      CEL5
ATOM   5097  O4  BGLC    2      -7.033 -13.337  92.881  1.00  0.00      CEL5
ATOM   5098  C6  BGLC    2      -5.111 -13.928  94.939  1.00  0.00      CEL5
ATOM   5099  H61 BGLC    2      -4.454 -13.230  94.377  1.00  0.00      CEL5
ATOM   5100  H62 BGLC    2      -4.624 -14.155  95.911  1.00  0.00      CEL5
ATOM   5101  O6  BGLC    2      -5.254 -15.152  94.216  1.00  0.00      CEL5
ATOM   5102  HO6 BGLC    2      -4.419 -15.625  94.199  1.00  0.00      CEL5
ATOM   5103  C1  BGLC    3      -6.748 -12.790  91.615  1.00  0.00      CEL5
ATOM   5104  H1  BGLC    3      -6.026 -11.948  91.687  1.00  0.00      CEL5
ATOM   5105  C5  BGLC    3      -7.759 -11.780  89.713  1.00  0.00      CEL5
ATOM   5106  H5  BGLC    3      -7.029 -10.944  89.769  1.00  0.00      CEL5
ATOM   5107  O5  BGLC    3      -7.966 -12.355  91.013  1.00  0.00      CEL5
ATOM   5108  C2  BGLC    3      -6.189 -13.916  90.757  1.00  0.00      CEL5
ATOM   5109  H2  BGLC    3      -6.957 -14.716  90.685  1.00  0.00      CEL5
ATOM   5110  O2  BGLC    3      -5.032 -14.502  91.365  1.00  0.00      CEL5
ATOM   5111  HO2 BGLC    3      -5.227 -14.682  92.288  1.00  0.00      CEL5
ATOM   5112  C3  BGLC    3      -5.928 -13.396  89.346  1.00  0.00      CEL5
ATOM   5113  H3  BGLC    3      -5.193 -12.566  89.413  1.00  0.00      CEL5
ATOM   5114  O3  BGLC    3      -5.373 -14.369  88.468  1.00  0.00      CEL5
ATOM   5115  HO3 BGLC    3      -5.362 -13.965  87.597  1.00  0.00      CEL5
ATOM   5116  C4  BGLC    3      -7.218 -12.855  88.771  1.00  0.00      CEL5
ATOM   5117  H4  BGLC    3      -7.970 -13.669  88.708  1.00  0.00      CEL5
ATOM   5118  O4  BGLC    3      -7.013 -12.283  87.475  1.00  0.00      CEL5
ATOM   5119  C6  BGLC    3      -9.119 -11.213  89.385  1.00  0.00      CEL5
ATOM   5120  H61 BGLC    3      -9.853 -12.046  89.342  1.00  0.00      CEL5
ATOM   5121  H62 BGLC    3      -9.435 -10.535  90.207  1.00  0.00      CEL5
ATOM   5122  O6  BGLC    3      -9.162 -10.478  88.163  1.00  0.00      CEL5
ATOM   5123  HO6 BGLC    3      -9.740  -9.720  88.274  1.00  0.00      CEL5
ATOM   5124  C1  BGLC    4      -7.096 -13.121  86.335  1.00  0.00      CEL5
ATOM   5125  H1  BGLC    4      -7.783 -13.976  86.507  1.00  0.00      CEL5
ATOM   5126  C5  BGLC    4      -5.808 -14.347  84.734  1.00  0.00      CEL5
ATOM   5127  H5  BGLC    4      -6.511 -15.197  84.865  1.00  0.00      CEL5
ATOM   5128  O5  BGLC    4      -5.787 -13.573  85.948  1.00  0.00      CEL5
ATOM   5129  C2  BGLC    4      -7.634 -12.221  85.241  1.00  0.00      CEL5
ATOM   5130  H2  BGLC    4      -6.959 -11.344  85.143  1.00  0.00      CEL5
ATOM   5131  O2  BGLC    4      -8.926 -11.727  85.613  1.00  0.00      CEL5
ATOM   5132  HO2 BGLC    4      -8.836 -11.231  86.429  1.00  0.00      CEL5
ATOM   5133  C3  BGLC    4      -7.653 -12.928  83.891  1.00  0.00      CEL5
ATOM   5134  H3  BGLC    4      -8.372 -13.773  83.952  1.00  0.00      CEL5
ATOM   5135  O3  BGLC    4      -8.089 -12.059  82.852  1.00  0.00      CEL5
ATOM   5136  HO3 BGLC    4      -7.959 -12.494  82.006  1.00  0.00      CEL5
ATOM   5137  C4  BGLC    4      -6.289 -13.490  83.570  1.00  0.00      CEL5
ATOM   5138  H4  BGLC    4      -5.562 -12.662  83.431  1.00  0.00      CEL5
ATOM   5139  O4  BGLC    4      -6.313 -14.326  82.405  1.00  0.00      CEL5
ATOM   5140  C6  BGLC    4      -4.413 -14.914  84.546  1.00  0.00      CEL5
ATOM   5141  H61 BGLC    4      -3.721 -14.112  84.212  1.00  0.00      CEL5
ATOM   5142  H62 BGLC    4      -4.044 -15.293  85.523  1.00  0.00      CEL5
ATOM   5143  O6  BGLC    4      -4.395 -15.997  83.609  1.00  0.00      CEL5
ATOM   5144  HO6 BGLC    4      -3.667 -16.602  83.770  1.00  0.00      CEL5
ATOM   5145  C1  BGLC    5      -6.070 -13.724  81.154  1.00  0.00      CEL5
ATOM   5146  H1  BGLC    5      -5.398 -12.844  81.243  1.00  0.00      CEL5
ATOM   5147  C5  BGLC    5      -7.152 -12.730  79.297  1.00  0.00      CEL5
ATOM   5148  H5  BGLC    5      -6.421 -11.897  79.369  1.00  0.00      CEL5
ATOM   5149  O5  BGLC    5      -7.325 -13.353  80.580  1.00  0.00      CEL5
ATOM   5150  C2  BGLC    5      -5.447 -14.791  80.262  1.00  0.00      CEL5
ATOM   5151  H2  BGLC    5      -6.138 -15.659  80.203  1.00  0.00      CEL5
ATOM   5152  O2  BGLC    5      -4.231 -15.287  80.828  1.00  0.00      CEL5
ATOM   5153  HO2 BGLC    5      -4.409 -15.605  81.716  1.00  0.00      CEL5
ATOM   5154  C3  BGLC    5      -5.280 -14.275  78.836  1.00  0.00      CEL5
ATOM   5155  H3  BGLC    5      -4.569 -13.421  78.850  1.00  0.00      CEL5
ATOM   5156  O3  BGLC    5      -4.746 -15.261  77.956  1.00  0.00      CEL5
ATOM   5157  HO3 BGLC    5      -4.775 -14.886  77.073  1.00  0.00      CEL5
ATOM   5158  C4  BGLC    5      -6.615 -13.778  78.324  1.00  0.00      CEL5
ATOM   5159  H4  BGLC    5      -7.341 -14.617  78.280  1.00  0.00      CEL5
ATOM   5160  O4  BGLC    5      -6.492 -13.180  77.034  1.00  0.00      CEL5
ATOM   5161  C6  BGLC    5      -8.505 -12.136  78.973  1.00  0.00      CEL5
ATOM   5162  H61 BGLC    5      -9.225 -12.957  78.767  1.00  0.00      CEL5
ATOM   5163  H62 BGLC    5      -8.879 -11.574  79.855  1.00  0.00      CEL5
ATOM   5164  O6  BGLC    5      -8.470 -11.238  77.865  1.00  0.00      CEL5
ATOM   5165  HO6 BGLC    5      -9.124 -10.543  77.975  1.00  0.00      CEL5
ATOM   5166  C1  BGLC    6      -6.643 -13.995  75.889  1.00  0.00      CEL5
ATOM   5167  H1  BGLC    6      -7.348 -14.834  76.075  1.00  0.00      CEL5
ATOM   5168  C5  BGLC    6      -5.458 -15.237  74.222  1.00  0.00      CEL5
ATOM   5169  H5  BGLC    6      -6.161 -16.083  74.379  1.00  0.00      CEL5
ATOM   5170  O5  BGLC    6      -5.367 -14.487  75.450  1.00  0.00      CEL5
ATOM   5171  C2  BGLC    6      -7.205 -13.069  74.825  1.00  0.00      CEL5
ATOM   5172  H2  BGLC    6      -6.489 -12.233  74.676  1.00  0.00      CEL5
ATOM   5173  O2  BGLC    6      -8.444 -12.498  75.267  1.00  0.00      CEL5
ATOM   5174  HO2 BGLC    6      -8.257 -11.958  76.038  1.00  0.00      CEL5
ATOM   5175  C3  BGLC    6      -7.337 -13.798  73.497  1.00  0.00      CEL5
ATOM   5176  H3  BGLC    6      -8.041 -14.648  73.630  1.00  0.00      CEL5
ATOM   5177  O3  BGLC    6      -7.867 -12.964  72.472  1.00  0.00      CEL5
ATOM   5178  HO3 BGLC    6      -7.691 -13.384  71.627  1.00  0.00      CEL5
ATOM   5179  C4  BGLC    6      -5.997 -14.362  73.095  1.00  0.00      CEL5
ATOM   5180  H4  BGLC    6      -5.271 -13.537  72.928  1.00  0.00      CEL5
ATOM   5181  O4  BGLC    6      -6.089 -15.173  71.921  1.00  0.00      CEL5
ATOM   5182  C6  BGLC    6      -4.081 -15.812  73.943  1.00  0.00      CEL5
ATOM   5183  H61 BGLC    6      -3.436 -15.028  73.493  1.00  0.00      CEL5
ATOM   5184  H62 BGLC    6      -3.614 -16.135  74.898  1.00  0.00      CEL5
ATOM   5185  O6  BGLC    6      -4.145 -16.946  73.075  1.00  0.00      CEL5
ATOM   5186  HO6 BGLC    6      -3.374 -17.512  73.156  1.00  0.00      CEL5
ATOM   5187  C1  BGLC    7      -5.887 -14.541  70.674  1.00  0.00      CEL5
ATOM   5188  H1  BGLC    7      -5.180 -13.687  70.758  1.00  0.00      CEL5
ATOM   5189  C5  BGLC    7      -7.022 -13.512  68.846  1.00  0.00      CEL5
ATOM   5190  H5  BGLC    7      -6.317 -12.655  68.889  1.00  0.00      CEL5
[truncated: 19,085,253 more chars]
